# Supplementary material for: ZNF76 predicts prognosis and response to platinum chemotherapy in human ovarian cancer
Source: Biosci Rep. 2021 Dec 8;41(12):BSR20212026. doi: 10.1042/BSR20212026 (PMC8661506; doi:10.1042/BSR20212026)
Supplement: Supplementary Table S1-S3 [file BSR-2021-2026_supp1.zip]

Archive with 3 entries (3 files):
- BSR-2021-2026_suppST1.xlsx
- BSR-2021-2026_suppST2.xlsx
- BSR-2021-2026_suppST3.xlsx
