# Supplementary material for: ZNF76 predicts prognosis and response to platinum chemotherapy in human ovarian cancer
Source: Biosci Rep. 2021 Dec 8;41(12):BSR20212026. doi: 10.1042/BSR20212026 (PMC8661506; doi:10.1042/BSR20212026)
Supplement: Supplementary Table S1-S3 [file BSR-2021-2026_supp1.zip › BSR-2021-2026_suppST1.xlsx]

## Sheet: 00010162-342483223
TYPE	ID_NAME	ID_DESCRIPTION	DATA_POSTPROCESSING	DATASET	CANCER TYPE	SUBTYPE	ENDPOINT	COHORT	CONTRIBUTOR	ARRAY TYPE	PROBE ID	N	CUTPOINT	MINIMUM P-VALUE	CORRECTED P-VALUE	ln(HR-high / HR-low)	COX P-VALUE	ln(HR)	HR [95% CI-low CI-upp]
GENE	ZNF76	zinc finger protein 76	None	GSE5287	Bladder cancer		Overall Survival	Aarhus (1995-2004)	Als	HG-U133A	207494_s_at	30	0.4	0.0470025	0.473313	-0.790477	0.154677	-1.57997	0.21 [0.02 - 1.81]
GENE	ZNF76	zinc finger protein 76	None	GSE13507	Bladder cancer		Overall Survival	CNUH	Kim	Human-6 v2	ILMN_1804263	165	0.127273	0.159575	-	0.64388	0.918178	0.0215859	1.02 [0.68 - 1.54]
GENE	ZNF76	zinc finger protein 76	None	GSE13507	Bladder cancer	Transitional cell carcinoma	Disease Specific Survival	CNUH	Kim	Human-6 v2	ILMN_1804263	165	0.224242	0.0438064	0.453006	-0.733814	0.419178	-0.260042	0.77 [0.41 - 1.45]
GENE	ZNF76	zinc finger protein 76	None	GSE12417-GPL96	Blood cancer	AML	Overall Survival	AMLCG (1999-2003)	Metzeler	HG-U133A	207494_s_at	163	0.159509	0.00565267	0.104201	-0.655271	0.238008	-0.587418	0.56 [0.21 - 1.47]
GENE	ZNF76	zinc finger protein 76	None	GSE12417-GPL97	Blood cancer	AML	Overall Survival	AMLCG (1999-2003)	Metzeler	HG-U133B	226659_at	163	0.251534	0.144398	-	0.345787	0.379407	0.18427	1.20 [0.80 - 1.81]
GENE	ZNF76	zinc finger protein 76	None	GSE12417-GPL570	Blood cancer	AML	Overall Survival	AMLCG (2004)	Metzeler	HG-U133_Plus_2	226659_at	79	0.367089	0.0374563	0.410004	0.66887	0.154436	0.454574	1.58 [0.84 - 2.95]
GENE	ZNF76	zinc finger protein 76	None	GSE12417-GPL570	Blood cancer	AML	Overall Survival	AMLCG (2004)	Metzeler	HG-U133_Plus_2	207494_s_at	79	0.56962	0.141166	-	0.427088	0.935869	0.0494685	1.05 [0.31 - 3.51]
GENE	ZNF76	zinc finger protein 76	None	GSE5122	Blood cancer	AML	Overall Survival	San Diego	Raponi	HG-U133A	207494_s_at	58	0.155172	0.123522	-	0.619306	0.775811	-0.0624936	0.94 [0.61 - 1.44]
GENE	ZNF76	zinc finger protein 76	None	GSE8970	Blood cancer	AML	Overall Survival	San Diego	Raponi	HG-U133A	207494_s_at	34	0.588235	0.366831	-	-0.348209	0.921735	-0.0279328	0.97 [0.56 - 1.70]
GENE	ZNF76	zinc finger protein 76	None	GSE4475	Blood cancer	B-cell lymphoma	Overall Survival	Berlin (2003-2005)	Hummel	HG-U133A	207494_s_at	158	0.772152	0.0016395	0.0384614	-1.07671	0.269799	-0.701236	0.50 [0.14 - 1.72]
GENE	ZNF76	zinc finger protein 76	None	E-TABM-346	Blood cancer	DLBCL	Overall Survival	GELA (1998-2000)	Jais	HG-U133A	207494_s_at	53	0.886792	0.0105027	0.167522	1.20193	0.594049	0.163707	1.18 [0.65 - 2.15]
GENE	ZNF76	zinc finger protein 76	None	E-TABM-346	Blood cancer	DLBCL	Event Free Survival	GELA (1998-2000)	Jais	HG-U133A	207494_s_at	53	0.886792	0.0326343	0.374676	1.00711	0.382456	0.253152	1.29 [0.73 - 2.27]
GENE	ZNF76	zinc finger protein 76	None	GSE16131-GPL96	Blood cancer	Follicular lymphoma	Overall Survival	NCI (1974-2001)	Dave	HG-U133A	207494_s_at	180	0.6	0.025186	0.314624	-0.503189	0.0622903	-0.250239	0.78 [0.60 - 1.01]
GENE	ZNF76	zinc finger protein 76	None	GSE16131-GPL97	Blood cancer	Follicular lymphoma	Overall Survival	NCI (1974-2001)	Dave	HG-U133B	226659_at	180	0.133333	0.0404583	0.430798	-0.544988	0.146012	-0.390555	0.68 [0.40 - 1.15]
GENE	ZNF76	zinc finger protein 76	None	GSE2658	Blood cancer	Multiple myeloma	Disease Specific Survival	Arkansas	Zhan	HG-U133_Plus_2	226659_at	559	0.876565	0.140027	-	-0.612074	0.563798	-0.159641	0.85 [0.50 - 1.47]
GENE	ZNF76	zinc finger protein 76	None	GSE2658	Blood cancer	Multiple myeloma	Disease Specific Survival	Arkansas	Zhan	HG-U133_Plus_2	207494_s_at	559	0.86941	0.129769	-	-0.586459	0.584342	-0.0651785	0.94 [0.74 - 1.18]
GENE	ZNF76	zinc finger protein 76	None	GSE4271-GPL96	Brain cancer	Astrocytoma	Overall Survival	MDA	Phillips	HG-U133A	207494_s_at	77	0.857143	0.142289	-	-0.580587	0.596631	-0.138247	0.87 [0.52 - 1.45]
GENE	ZNF76	zinc finger protein 76	None	GSE4271-GPL97	Brain cancer	Astrocytoma	Overall Survival	MDA	Phillips	HG-U133B	226659_at	77	0.506494	0.0963059	-	0.423027	0.560481	0.130223	1.14 [0.73 - 1.77]
GENE	ZNF76	zinc finger protein 76	None	GSE7696	Brain cancer	Glioblastoma	Overall Survival	Lausanne	Murat	HG-U133_Plus_2	226659_at	70	0.6	0.00603146	0.109608	-0.767994	0.0888669	-0.560086	0.57 [0.30 - 1.09]
GENE	ZNF76	zinc finger protein 76	None	GSE7696	Brain cancer	Glioblastoma	Overall Survival	Lausanne	Murat	HG-U133_Plus_2	207494_s_at	70	0.771429	0.0615176	-	0.579897	0.543241	0.586339	1.80 [0.27 - 11.90]
GENE	ZNF76	zinc finger protein 76	None	MGH-glioma	Brain cancer	Glioma	Overall Survival	CBTTB, MGH, BWH, CH	Nutt	HG-U95A	35225_at	50	0.12	0.000111909	0.00386688	-1.74686	0.0139395	-1.05396	0.35 [0.15 - 0.81]
GENE	ZNF76	zinc finger protein 76	None	GSE4412-GPL96	Brain cancer	Glioma	Overall Survival	UCLA (1996-2003)	Freije	HG-U133A	207494_s_at	74	0.756757	0.149427	-	0.459531	0.559335	0.141277	1.15 [0.72 - 1.85]
GENE	ZNF76	zinc finger protein 76	None	GSE4412-GPL97	Brain cancer	Glioma	Overall Survival	UCLA (1996-2003)	Freije	HG-U133B	226659_at	74	0.243243	0.0750223	-	0.694435	0.521406	0.165579	1.18 [0.71 - 1.96]
GENE	ZNF76	zinc finger protein 76	None	GSE16581	Brain cancer	Meningioma	Overall Survival	UCLA	Lee	HG-U133_Plus_2	207494_s_at	67	0.880597	0.172264	-	-15.3445	0.721871	-0.588649	0.56 [0.02 - 14.19]
GENE	ZNF76	zinc finger protein 76	None	GSE16581	Brain cancer	Meningioma	Overall Survival	UCLA	Lee	HG-U133_Plus_2	226659_at	67	0.880597	0.253963	-	-15.2177	0.782513	-0.233884	0.79 [0.15 - 4.17]
GENE	ZNF76	zinc finger protein 76	None	GSE19615	Breast cancer		Distant Metastasis Free Survival	DF/HCC	Li	HG-U133_Plus_2	207494_s_at	115	0.104348	0.130644	-	-0.945216	0.803455	-0.206635	0.81 [0.16 - 4.14]
GENE	ZNF76	zinc finger protein 76	None	GSE19615	Breast cancer		Distant Metastasis Free Survival	DF/HCC	Li	HG-U133_Plus_2	226659_at	115	0.269565	0.004448	0.0862957	-1.41882	0.15593	-1.05017	0.35 [0.08 - 1.49]
GENE	ZNF76	zinc finger protein 76	None	GSE3143	Breast cancer		Overall Survival	Duke	Bild	HG-U95A	35225_at	158	0.335443	0.146172	-	-0.413069	0.522924	-0.134507	0.87 [0.58 - 1.32]
GENE	ZNF76	zinc finger protein 76	None	GSE7849	Breast cancer		Disease Free Survival	Duke (1990-2001)	Anders	HG-U95A	35225_at	76	0.644737	0.20679	-	-0.794507	0.506317	-0.322484	0.72 [0.28 - 1.87]
GENE	ZNF76	zinc finger protein 76	None	GSE12276	Breast cancer		Relapse Free Survival	EMC	Bos	HG-U133_Plus_2	207494_s_at	204	0.857843	0.23089	-	-0.238701	0.730911	-0.0309956	0.97 [0.81 - 1.16]
GENE	ZNF76	zinc finger protein 76	None	GSE12276	Breast cancer		Relapse Free Survival	EMC	Bos	HG-U133_Plus_2	226659_at	204	0.220588	0.0145022	0.212707	-0.416741	0.293691	-0.124642	0.88 [0.70 - 1.11]
GENE	ZNF76	zinc finger protein 76	None	GSE6532-GPL570	Breast cancer		Relapse Free Survival	GUYT	Loi	HG-U133_Plus_2	207494_s_at	87	0.873563	0.0371238	0.407647	0.882021	0.522834	0.428566	1.54 [0.41 - 5.72]
GENE	ZNF76	zinc finger protein 76	None	GSE6532-GPL570	Breast cancer		Distant Metastasis Free Survival	GUYT	Loi	HG-U133_Plus_2	207494_s_at	87	0.873563	0.0371238	0.407647	0.882021	0.522834	0.428566	1.54 [0.41 - 5.72]
GENE	ZNF76	zinc finger protein 76	None	GSE6532-GPL570	Breast cancer		Relapse Free Survival	GUYT	Loi	HG-U133_Plus_2	226659_at	87	0.229885	0.0888642	-	-0.684251	0.680347	-0.142596	0.87 [0.44 - 1.71]
GENE	ZNF76	zinc finger protein 76	None	GSE6532-GPL570	Breast cancer		Distant Metastasis Free Survival	GUYT	Loi	HG-U133_Plus_2	226659_at	87	0.229885	0.0888642	-	-0.684251	0.680347	-0.142596	0.87 [0.44 - 1.71]
GENE	ZNF76	zinc finger protein 76	None	GSE9195	Breast cancer		Distant Metastasis Free Survival	GUYT2	Loi	HG-U133_Plus_2	226659_at	77	0.493506	0.186961	-	0.882477	0.547995	0.379854	1.46 [0.42 - 5.05]
GENE	ZNF76	zinc finger protein 76	None	GSE9195	Breast cancer		Relapse Free Survival	GUYT2	Loi	HG-U133_Plus_2	207494_s_at	77	0.883117	0.000480822	0.0137043	1.76246	0.110353	2.0302	7.62 [0.63 - 92.06]
GENE	ZNF76	zinc finger protein 76	None	GSE9195	Breast cancer		Distant Metastasis Free Survival	GUYT2	Loi	HG-U133_Plus_2	207494_s_at	77	0.883117	2.25561e-05	0.000930607	2.2098	0.111418	2.33882	10.37 [0.58 - 184.67]
GENE	ZNF76	zinc finger protein 76	None	GSE9195	Breast cancer		Relapse Free Survival	GUYT2	Loi	HG-U133_Plus_2	226659_at	77	0.493506	0.0372615	0.408625	1.28313	0.252479	0.623241	1.86 [0.64 - 5.42]
GENE	ZNF76	zinc finger protein 76	None	GSE12093	Breast cancer		Distant Metastasis Free Survival	IO, NCI, TUM, CCF (1992-2000)	Zhang	HG-U133A	207494_s_at	136	0.772059	0.0904062	-	0.770305	0.704477	0.0998915	1.11 [0.66 - 1.85]
GENE	ZNF76	zinc finger protein 76	None	GSE11121	Breast cancer		Distant Metastasis Free Survival	Mainz (1988-1998)	Schmidt	HG-U133A	207494_s_at	200	0.665	0.00624813	0.112659	0.790467	0.286355	0.263169	1.30 [0.80 - 2.11]
GENE	ZNF76	zinc finger protein 76	None	GSE1378	Breast cancer		Relapse Free Survival	MGH (1987-2000)	Ma	Arcturus 22k	15653	60	0.35	0.139742	-	-0.55475	0.446308	-0.356638	0.70 [0.28 - 1.75]
GENE	ZNF76	zinc finger protein 76	None	GSE1379	Breast cancer		Relapse Free Survival	MGH (1987-2000)	Ma	Arcturus 22k	15653	60	0.716667	0.108601	-	0.636143	0.298389	0.654299	1.92 [0.56 - 6.60]
GENE	ZNF76	zinc finger protein 76	None	GSE9893	Breast cancer		Overall Survival	Montpellier, Bordeaux, Turin (1989-2001)	Chanrion	MLRG Human 21K V12.0	14249	155	0.354839	0.000199541	0.00641453	-1.0152	0.0071401	-0.436965	0.65 [0.47 - 0.89]
GENE	ZNF76	zinc finger protein 76	None	GSE2034	Breast cancer		Distant Metastasis Free Survival	Rotterdam (1980-1995)	Wang	HG-U133A	207494_s_at	286	0.227273	0.186312	-	0.326201	0.958337	-0.00847841	0.99 [0.72 - 1.36]
GENE	ZNF76	zinc finger protein 76	None	GSE1456-GPL96	Breast cancer		Overall Survival	Stockholm (1994-1996)	Pawitan	HG-U133A	207494_s_at	159	0.899371	0.249734	-	-0.812609	0.345473	-0.366728	0.69 [0.32 - 1.48]
GENE	ZNF76	zinc finger protein 76	None	GSE1456-GPL96	Breast cancer		Relapse Free Survival	Stockholm (1994-1996)	Pawitan	HG-U133A	207494_s_at	159	0.861635	0.0253316	0.315872	-1.94413	0.177828	-0.538389	0.58 [0.27 - 1.28]
GENE	ZNF76	zinc finger protein 76	None	GSE1456-GPL96	Breast cancer		Disease Specific Survival	Stockholm (1994-1996)	Pawitan	HG-U133A	207494_s_at	159	0.861635	0.0949046	-	-1.54252	0.272019	-0.519229	0.59 [0.24 - 1.50]
GENE	ZNF76	zinc finger protein 76	None	GSE1456-GPL97	Breast cancer		Overall Survival	Stockholm (1994-1996)	Pawitan	HG-U133B	226659_at	159	0.301887	0.1263	-	0.595741	0.741483	-0.110979	0.89 [0.46 - 1.73]
GENE	ZNF76	zinc finger protein 76	None	GSE1456-GPL97	Breast cancer		Relapse Free Survival	Stockholm (1994-1996)	Pawitan	HG-U133B	226659_at	159	0.169811	0.079848	-	1.00856	0.789171	0.0941711	1.10 [0.55 - 2.19]
GENE	ZNF76	zinc finger protein 76	None	GSE1456-GPL97	Breast cancer		Disease Specific Survival	Stockholm (1994-1996)	Pawitan	HG-U133B	226659_at	159	0.849057	0.157516	-	-0.994518	0.707536	-0.146548	0.86 [0.40 - 1.86]
GENE	ZNF76	zinc finger protein 76	None	GSE7378	Breast cancer		Disease Free Survival	UCSF	Zhou	U133AAofAv2	207494_s_at	54	0.185185	0.196685	-	15.3072	0.886532	-0.125227	0.88 [0.16 - 4.93]
GENE	ZNF76	zinc finger protein 76	None	E-TABM-158	Breast cancer		Distant Metastasis Free Survival	UCSF, CPMC (1989-1997)	Chin	HG-U133A	207494_s_at	117	0.811966	0.0200285	0.268216	0.938142	0.0863377	0.864988	2.37 [0.88 - 6.38]
GENE	ZNF76	zinc finger protein 76	None	E-TABM-158	Breast cancer		Overall Survival	UCSF, CPMC (1989-1997)	Chin	HG-U133A	207494_s_at	117	0.102564	0.0197167	0.265259	-0.954161	0.908412	0.0511247	1.05 [0.44 - 2.51]
GENE	ZNF76	zinc finger protein 76	None	E-TABM-158	Breast cancer		Relapse Free Survival	UCSF, CPMC (1989-1997)	Chin	HG-U133A	207494_s_at	117	0.102564	0.0197167	0.265259	-0.954161	0.908412	0.0511247	1.05 [0.44 - 2.51]
GENE	ZNF76	zinc finger protein 76	None	E-TABM-158	Breast cancer		Disease Specific Survival	UCSF, CPMC (1989-1997)	Chin	HG-U133A	207494_s_at	117	0.102564	0.116505	-	-0.828144	0.773796	0.151378	1.16 [0.41 - 3.27]
GENE	ZNF76	zinc finger protein 76	None	GSE3494-GPL96	Breast cancer		Disease Specific Survival	Uppsala (1987-1989)	Miller	HG-U133A	207494_s_at	236	0.868644	0.174846	-	-0.690682	0.2851	-0.356517	0.70 [0.36 - 1.35]
GENE	ZNF76	zinc finger protein 76	None	GSE3494-GPL97	Breast cancer		Disease Specific Survival	Uppsala (1987-1989)	Miller	HG-U133B	226659_at	236	0.165254	0.00514169	0.0967453	-0.824441	0.978866	0.00998514	1.01 [0.48 - 2.11]
GENE	ZNF76	zinc finger protein 76	None	GSE4922-GPL96	Breast cancer		Disease Free Survival	Uppsala (1987-1989)	Ivshina	HG-U133A	207494_s_at	249	0.7751	0.0894236	-	-0.490173	0.539428	-0.152319	0.86 [0.53 - 1.40]
GENE	ZNF76	zinc finger protein 76	None	GSE4922-GPL97	Breast cancer		Disease Free Survival	Uppsala (1987-1989)	Ivshina	HG-U133B	226659_at	249	0.160643	0.0087344	0.14575	-0.656387	0.897092	0.0394011	1.04 [0.57 - 1.89]
GENE	ZNF76	zinc finger protein 76	None	GSE2990	Breast cancer		Relapse Free Survival	Uppsala, Oxford	Sotiriou	HG-U133A	207494_s_at	62	0.435484	0.0956203	-	-0.795478	0.579455	-0.108078	0.90 [0.61 - 1.32]
GENE	ZNF76	zinc finger protein 76	None	GSE2990	Breast cancer		Distant Metastasis Free Survival	Uppsala, Oxford	Sotiriou	HG-U133A	207494_s_at	125	0.128	0.269481	-	0.790207	0.932241	0.079122	1.08 [0.17 - 6.71]
GENE	ZNF76	zinc finger protein 76	None	GSE2990	Breast cancer		Relapse Free Survival	Uppsala, Oxford	Sotiriou	HG-U133A	207494_s_at	125	0.496	0.0466152	0.470897	-0.575874	0.703322	-0.267121	0.77 [0.19 - 3.03]
GENE	ZNF76	zinc finger protein 76	None	GSE2990	Breast cancer		Distant Metastasis Free Survival	Uppsala, Oxford	Sotiriou	HG-U133A	207494_s_at	54	0.388889	0.116828	-	-0.909875	0.598612	-0.12433	0.88 [0.56 - 1.40]
GENE	ZNF76	zinc finger protein 76	None	GSE7390	Breast cancer		Overall Survival	Uppsala, Oxford, Stockholm, IGR, GUYT, CRH (1980-1998)	Desmedt	HG-U133A	207494_s_at	198	0.419192	0.00751586	0.12994	-0.711421	0.0263251	-0.270405	0.76 [0.60 - 0.97]
GENE	ZNF76	zinc finger protein 76	None	GSE7390	Breast cancer		Relapse Free Survival	Uppsala, Oxford, Stockholm, IGR, GUYT, CRH (1980-1998)	Desmedt	HG-U133A	207494_s_at	198	0.40404	0.015757	0.225933	-0.50209	0.0639826	-0.172045	0.84 [0.70 - 1.01]
GENE	ZNF76	zinc finger protein 76	None	GSE7390	Breast cancer		Distant Metastasis Free Survival	Uppsala, Oxford, Stockholm, IGR, GUYT, CRH (1980-1998)	Desmedt	HG-U133A	207494_s_at	198	0.80303	0.0197708	0.265773	-0.96585	0.0504633	-0.223525	0.80 [0.64 - 1.00]
GENE	ZNF76	zinc finger protein 76	None	GSE12945	Colorectal cancer		Disease Free Survival	Berlin	Staub	HG-U133A	207494_s_at	51	0.372549	0.00248986	0.054166	-16.9945	0.178359	-2.24167	0.11 [0.00 - 2.78]
GENE	ZNF76	zinc finger protein 76	None	GSE12945	Colorectal cancer		Overall Survival	Berlin	Staub	HG-U133A	207494_s_at	62	0.403226	0.0386574	0.418429	-1.19522	0.200139	-1.42529	0.24 [0.03 - 2.13]
GENE	ZNF76	zinc finger protein 76	None	GSE17536	Colorectal cancer		Disease Free Survival	MCC	Smith	HG-U133_Plus_2	207494_s_at	145	0.744828	0.0492196	0.486922	-0.915392	0.751011	-0.325127	0.72 [0.10 - 5.38]
GENE	ZNF76	zinc finger protein 76	None	GSE17536	Colorectal cancer		Disease Specific Survival	MCC	Smith	HG-U133_Plus_2	207494_s_at	177	0.740113	0.0253068	0.31566	-0.833678	0.870066	-0.134076	0.87 [0.18 - 4.36]
GENE	ZNF76	zinc finger protein 76	None	GSE17536	Colorectal cancer		Overall Survival	MCC	Smith	HG-U133_Plus_2	226659_at	177	0.615819	0.0321249	0.370794	-0.547357	0.30347	-0.41511	0.66 [0.30 - 1.46]
GENE	ZNF76	zinc finger protein 76	None	GSE17536	Colorectal cancer		Disease Free Survival	MCC	Smith	HG-U133_Plus_2	226659_at	145	0.862069	0.0899048	-	0.701977	0.823502	0.131492	1.14 [0.36 - 3.62]
GENE	ZNF76	zinc finger protein 76	None	GSE17536	Colorectal cancer		Disease Specific Survival	MCC	Smith	HG-U133_Plus_2	226659_at	177	0.576271	0.0183517	0.252084	-0.686946	0.137419	-0.689807	0.50 [0.20 - 1.25]
GENE	ZNF76	zinc finger protein 76	None	GSE17536	Colorectal cancer		Overall Survival	MCC	Smith	HG-U133_Plus_2	207494_s_at	177	0.20904	0.0567696	-	0.638829	0.905368	0.0849014	1.09 [0.27 - 4.41]
GENE	ZNF76	zinc finger protein 76	None	GSE14333	Colorectal cancer		Disease Free Survival	Melbourne	Jorissen	HG-U133_Plus_2	226659_at	226	0.176991	0.00810621	0.137689	-0.797951	0.0892107	-0.527425	0.59 [0.32 - 1.08]
GENE	ZNF76	zinc finger protein 76	None	GSE14333	Colorectal cancer		Disease Free Survival	Melbourne	Jorissen	HG-U133_Plus_2	207494_s_at	226	0.867257	0.119395	-	-0.896781	0.593317	-0.0779689	0.92 [0.69 - 1.23]
GENE	ZNF76	zinc finger protein 76	None	GSE17537	Colorectal cancer		Disease Free Survival	VMC	Smith	HG-U133_Plus_2	226659_at	55	0.890909	0.0212901	0.279994	1.28759	0.41322	0.700561	2.01 [0.38 - 10.79]
GENE	ZNF76	zinc finger protein 76	None	GSE17537	Colorectal cancer		Disease Specific Survival	VMC	Smith	HG-U133_Plus_2	226659_at	49	0.897959	2.84436e-08	1.97878e-06	3.11701	0.0356076	2.33667	10.35 [1.17 - 91.48]
GENE	ZNF76	zinc finger protein 76	None	GSE17537	Colorectal cancer		Overall Survival	VMC	Smith	HG-U133_Plus_2	226659_at	55	0.890909	0.0160282	0.228739	1.27801	0.389209	0.69777	2.01 [0.41 - 9.84]
GENE	ZNF76	zinc finger protein 76	None	GSE17537	Colorectal cancer		Overall Survival	VMC	Smith	HG-U133_Plus_2	207494_s_at	55	0.781818	0.146074	-	-1.03708	0.487539	-0.622034	0.54 [0.09 - 3.11]
GENE	ZNF76	zinc finger protein 76	None	GSE17537	Colorectal cancer		Disease Free Survival	VMC	Smith	HG-U133_Plus_2	207494_s_at	55	0.654545	0.0827404	-	-1.01822	0.591057	-0.554342	0.57 [0.08 - 4.34]
GENE	ZNF76	zinc finger protein 76	None	GSE17537	Colorectal cancer		Disease Specific Survival	VMC	Smith	HG-U133_Plus_2	207494_s_at	49	0.714286	0.0834087	-	-1.62754	0.297935	-1.1136	0.33 [0.04 - 2.67]
GENE	ZNF76	zinc finger protein 76	None	GSE11595	Esophagus cancer	Adenocarcinoma	Overall Survival	Sutton	Giddings	CRUKDMF_22K_v1.0.0	125674	34	0.794118	0.00707387	0.124019	1.25407	0.131089	1.65936	5.26 [0.61 - 45.31]
GENE	ZNF76	zinc finger protein 76	None	GSE11595	Esophagus cancer	Adenocarcinoma	Overall Survival	Sutton	Giddings	CRUKDMF_22K_v1.0.0	745003	34	0.882353	0.091305	-	0.929966	0.432974	0.570198	1.77 [0.43 - 7.36]
GENE	ZNF76	zinc finger protein 76	None	GSE22138	Eye cancer	Uveal melanoma	Distant Metastasis Free Survival	BRCIC	Laurent	HG-U133_Plus_2	226659_at	63	0.888889	0.290544	-	-0.629157	0.552792	-0.146434	0.86 [0.53 - 1.40]
GENE	ZNF76	zinc finger protein 76	None	GSE22138	Eye cancer	Uveal melanoma	Distant Metastasis Free Survival	BRCIC	Laurent	HG-U133_Plus_2	207494_s_at	63	0.634921	0.0820841	-	0.583011	0.882364	-0.0412788	0.96 [0.56 - 1.66]
GENE	ZNF76	zinc finger protein 76	None	GSE2837	Head and neck cancer	Squamous cell carcinoma	Relapse Free Survival	VUMC, VAMC, UTMDACC (1992-2005)	Chung	U133_X3P	g4508032_3p_a_at	28	0.678571	0.0403548	0.430095	-1.47818	0.106057	-19.3398	0.00 [0.00 - 61.21]
GENE	ZNF76	zinc finger protein 76	None	GSE2837	Head and neck cancer	Squamous cell carcinoma	Relapse Free Survival	VUMC, VAMC, UTMDACC (1992-2005)	Chung	U133_X3P	Hs.15476.0.S1_3p_at	28	0.214286	0.167212	-	-0.756782	0.43881	-0.14123	0.87 [0.61 - 1.24]
GENE	ZNF76	zinc finger protein 76	None	jacob-00182-CANDF	Lung cancer	Adenocarcinoma	Overall Survival	CAN/DF	Shedden	HG-U133A	207494_s_at	82	0.158537	0.0011741	0.0291488	15.4671	0.0376371	1.13582	3.11 [1.07 - 9.09]
GENE	ZNF76	zinc finger protein 76	None	jacob-00182-HLM	Lung cancer	Adenocarcinoma	Overall Survival	HLM	Shedden	HG-U133A	207494_s_at	79	0.392405	0.00347096	0.070825	-0.75293	0.0560988	-0.928986	0.39 [0.15 - 1.02]
GENE	ZNF76	zinc finger protein 76	None	MICHIGAN-LC	Lung cancer	Adenocarcinoma	Overall Survival	Michigan (1994-2000)	Beer	HuGeneFL	M91592_at	86	0.418605	0.198159	-	0.552488	0.518701	0.449272	1.57 [0.40 - 6.13]
GENE	ZNF76	zinc finger protein 76	None	jacob-00182-MSK	Lung cancer	Adenocarcinoma	Overall Survival	MSK	Shedden	HG-U133A	207494_s_at	104	0.105769	0.00325855	0.0673255	-1.18169	0.00496282	-2.07643	0.13 [0.03 - 0.53]
GENE	ZNF76	zinc finger protein 76	None	GSE13213	Lung cancer	Adenocarcinoma	Overall Survival	Nagoya (1995-1999, 2002-2004)	Tomida	G4112F	A_23_P8139	117	0.222222	0.213242	-	0.478463	0.656991	0.0930666	1.10 [0.73 - 1.66]
GENE	ZNF76	zinc finger protein 76	None	GSE31210	Lung cancer	Adenocarcinoma	Overall Survival	NCCRI	Okayama	HG-U133_Plus_2	207494_s_at	204	0.264706	0.0614236	-	-0.684344	0.567343	-0.153508	0.86 [0.51 - 1.45]
GENE	ZNF76	zinc finger protein 76	None	GSE31210	Lung cancer	Adenocarcinoma	Relapse Free Survival	NCCRI	Okayama	HG-U133_Plus_2	207494_s_at	204	0.470588	0.0207917	0.275377	-0.635672	0.281843	-0.209711	0.81 [0.55 - 1.19]
GENE	ZNF76	zinc finger protein 76	None	GSE31210	Lung cancer	Adenocarcinoma	Overall Survival	NCCRI	Okayama	HG-U133_Plus_2	226659_at	204	0.107843	0.030383	0.357283	-0.95679	0.679944	-0.171359	0.84 [0.37 - 1.90]
GENE	ZNF76	zinc finger protein 76	None	GSE31210	Lung cancer	Adenocarcinoma	Relapse Free Survival	NCCRI	Okayama	HG-U133_Plus_2	226659_at	204	0.392157	0.0396543	0.425313	0.615581	0.889271	0.0433002	1.04 [0.57 - 1.92]
GENE	ZNF76	zinc finger protein 76	None	jacob-00182-UM	Lung cancer	Adenocarcinoma	Overall Survival	UM	Shedden	HG-U133A	207494_s_at	178	0.792135	0.151518	-	-0.363631	0.604758	-0.182606	0.83 [0.42 - 1.66]
GENE	ZNF76	zinc finger protein 76	None	GSE3141	Lung cancer	NSCLC	Overall Survival	Duke	Bild	HG-U133_Plus_2	207494_s_at	111	0.306306	0.131769	-	0.459395	0.927791	0.014827	1.01 [0.74 - 1.40]
GENE	ZNF76	zinc finger protein 76	None	GSE3141	Lung cancer	NSCLC	Overall Survival	Duke	Bild	HG-U133_Plus_2	226659_at	111	0.891892	0.165048	-	-0.706562	0.957142	0.0131842	1.01 [0.63 - 1.64]
GENE	ZNF76	zinc finger protein 76	None	GSE14814	Lung cancer	NSCLC	Overall Survival	JRB.10	Zhu	HG-U133A	207494_s_at	90	0.611111	0.455247	-	-0.255368	0.841432	0.136085	1.15 [0.30 - 4.35]
GENE	ZNF76	zinc finger protein 76	None	GSE14814	Lung cancer	NSCLC	Disease Specific Survival	JRB.10	Zhu	HG-U133A	207494_s_at	90	0.177778	0.276266	-	-0.469153	0.923022	0.075627	1.08 [0.23 - 5.00]
GENE	ZNF76	zinc finger protein 76	None	GSE4716-GPL3696	Lung cancer	NSCLC	Overall Survival	Nagoya (1995-1996)	Tomida	GF201	2867	50	0.84	0.0523199	-	0.992461	0.92422	-0.0284841	0.97 [0.54 - 1.75]
GENE	ZNF76	zinc finger protein 76	None	GSE8894	Lung cancer	NSCLC	Relapse Free Survival	Seoul (1995-2005)	Lee	HG-U133_Plus_2	207494_s_at	138	0.434783	0.0514772	-	-0.46903	0.0473529	-0.654657	0.52 [0.27 - 0.99]
GENE	ZNF76	zinc finger protein 76	None	GSE8894	Lung cancer	NSCLC	Relapse Free Survival	Seoul (1995-2005)	Lee	HG-U133_Plus_2	226659_at	138	0.405797	0.0061513	0.111299	-0.652333	0.434239	-0.129634	0.88 [0.63 - 1.22]
GENE	ZNF76	zinc finger protein 76	None	GSE4573	Lung cancer	Squamous cell carcinoma	Overall Survival	Michigan (1991-2002)	Raponi	HG-U133A	207494_s_at	129	0.100775	0.00490265	0.0931892	1.78312	0.704186	0.140669	1.15 [0.56 - 2.38]
GENE	ZNF76	zinc finger protein 76	None	GSE17710	Lung cancer	Squamous cell carcinoma	Relapse Free Survival	UNC	Wilkerson	Agilent-UNC-custom-4X44K	25428	56	0.107143	0.132009	-	-0.804584	0.905491	0.0393795	1.04 [0.54 - 1.99]
GENE	ZNF76	zinc finger protein 76	None	GSE17710	Lung cancer	Squamous cell carcinoma	Overall Survival	UNC	Wilkerson	Agilent-UNC-custom-4X44K	38006	56	0.107143	0.0390384	0.421071	-0.938078	0.595583	-0.19403	0.82 [0.40 - 1.69]
GENE	ZNF76	zinc finger protein 76	None	GSE17710	Lung cancer	Squamous cell carcinoma	Overall Survival	UNC	Wilkerson	Agilent-UNC-custom-4X44K	25428	56	0.392857	0.376282	-	0.324203	0.982501	-0.00718778	0.99 [0.52 - 1.89]
GENE	ZNF76	zinc finger protein 76	None	GSE17710	Lung cancer	Squamous cell carcinoma	Relapse Free Survival	UNC	Wilkerson	Agilent-UNC-custom-4X44K	38006	56	0.107143	0.0608682	-	-0.839924	0.810608	-0.0834694	0.92 [0.46 - 1.82]
GENE	ZNF76	zinc finger protein 76	None	GSE9891	Ovarian cancer		Overall Survival	AOCS, RBH, WH, NKI-AVL (1992-2006)	Tothill	HG-U133_Plus_2	207494_s_at	278	0.532374	0.0516339	-	-0.370573	0.812475	-0.0808083	0.92 [0.47 - 1.80]
GENE	ZNF76	zinc finger protein 76	None	GSE9891	Ovarian cancer		Overall Survival	AOCS, RBH, WH, NKI-AVL (1992-2006)	Tothill	HG-U133_Plus_2	226659_at	278	0.874101	0.260411	-	-0.344029	0.699073	-0.0679825	0.93 [0.66 - 1.32]
GENE	ZNF76	zinc finger protein 76	None	DUKE-OC	Ovarian cancer		Overall Survival	Duke	Bild	HG-U133A	207494_s_at	133	0.894737	0.226053	-	0.43595	0.885016	0.0358313	1.04 [0.64 - 1.68]
GENE	ZNF76	zinc finger protein 76	None	GSE8841	Ovarian cancer		Overall Survival	Milan (1992-2003)	Marchini	G4100A	9164	81	0.679012	0.129782	-	-1.44904	0.332395	-0.405861	0.67 [0.29 - 1.51]
GENE	ZNF76	zinc finger protein 76	None	GSE8841	Ovarian cancer		Overall Survival	Milan (1992-2003)	Marchini	G4100A	17658	81	0	1	-	0	1	0	1.00 [1.00 - 1.00]
GENE	ZNF76	zinc finger protein 76	None	GSE26712	Ovarian cancer		Disease Free Survival	MSKCC (1990-2003)	Bonome	HG-U133_Plus_2	207494_s_at	185	0.610811	0.00399501	0.0792426	-0.482215	0.00548486	-0.678817	0.51 [0.31 - 0.82]
GENE	ZNF76	zinc finger protein 76	None	GSE26712	Ovarian cancer		Overall Survival	MSKCC (1990-2003)	Bonome	HG-U133_Plus_2	207494_s_at	185	0.610811	0.00330691	0.068127	-0.540138	0.0117651	-0.674295	0.51 [0.30 - 0.86]
GENE	ZNF76	zinc finger protein 76	None	GSE17260	Ovarian cancer		Overall Survival	Niigata (1997-2008)	Yoshihara	G4112A	A_23_P8139	110	0.209091	0.0289073	0.345541	-0.68355	0.230016	-0.327928	0.72 [0.42 - 1.23]
GENE	ZNF76	zinc finger protein 76	None	GSE17260	Ovarian cancer		Progression Free Survival	Niigata (1997-2008)	Yoshihara	G4112A	A_23_P8139	110	0.236364	0.0176802	0.245461	-0.587205	0.434884	-0.163596	0.85 [0.56 - 1.28]
GENE	ZNF76	zinc finger protein 76	None	GSE14764	Ovarian cancer		Overall Survival	TOC	Denkert	HG-U133A	207494_s_at	80	0.475	0.0755374	-	0.791447	0.903491	0.0233075	1.02 [0.70 - 1.49]
GENE	ZNF76	zinc finger protein 76	None	GSE16560	Prostate cancer		Overall Survival	Sweden (1977-1999)	Sboner	6K DASL	DAP4_4077	281	0.569395	0.0132428	0.199009	-0.357135	0.72989	-0.0245323	0.98 [0.85 - 1.12]
GENE	ZNF76	zinc finger protein 76	None	E-DKFZ-1	Renal cell carcinoma		Overall Survival	RZPD	Sueltmann	A-RZPD-20	rzpd.de:huber1:Reporter:IMAGE:340633	59	0.610169	0.00761241	0.13122	1.26732	0.44856	0.356747	1.43 [0.57 - 3.59]
GENE	ZNF76	zinc finger protein 76	None	GSE19234	Skin cancer	Melanoma	Overall Survival	NYU	Bogunovic	HG-U133_Plus_2	226659_at	38	0.526316	0.0107573	0.170555	-1.34108	0.104521	-0.443622	0.64 [0.38 - 1.10]
GENE	ZNF76	zinc finger protein 76	None	GSE19234	Skin cancer	Melanoma	Overall Survival	NYU	Bogunovic	HG-U133_Plus_2	207494_s_at	38	0.710526	0.0111256	0.174901	1.29809	0.110788	0.769154	2.16 [0.84 - 5.55]
GENE	ZNF76	zinc finger protein 76	None	GSE30929	Soft tissue cancer	Liposarcoma	Distant Recurrence Free Survival	MSKCC (1993-2008)	Gobble	HG-U133A	207494_s_at	140	0.278571	0.0463395	0.469169	-0.580868	0.695193	-0.28242	0.75 [0.18 - 3.10]
