# Supplementary material for: ZNF76 predicts prognosis and response to platinum chemotherapy in human ovarian cancer
Source: Biosci Rep. 2021 Dec 8;41(12):BSR20212026. doi: 10.1042/BSR20212026 (PMC8661506; doi:10.1042/BSR20212026)
Supplement: Supplementary Table S1-S3 [file BSR-2021-2026_supp1.zip › BSR-2021-2026_suppST2.xlsx]

## Sheet: Sheet1
257 essential genes that correlate to ZNF76 expression were identified
Correlated Gene	Cytoband	Spearman's Correlation	abs_cor	p-Value	q-Value
CFAP53	18q21.1	0.300153	0.300153	2.66258e-06	0.000196927
SPAG8	9p13.3	0.300524	0.300524	2.58432e-06	0.000191886
CLMP	11q24.1	-0.300597	0.300597	2.56938e-06	0.000191525
PROCA1	17q11.2	0.300884	0.300884	2.51063e-06	0.000187882
C6ORF62	6p22.3	0.301118	0.301118	2.46382e-06	0.000185108
ADM	11p15.4	-0.301672	0.301672	2.35616e-06	0.000177722
ATG16L2	11q13.4	0.301719	0.301719	2.34732e-06	0.000177722
RNASE4	14q11.2	-0.30195	0.30195	2.30394e-06	0.000175173
SRRM2-AS1	16p13.3	0.302451	0.302451	2.21241e-06	0.00016889
ZMIZ2	7p13	0.302609	0.302609	2.1843e-06	0.000167416
AMY2A	1p21.1	0.302768	0.302768	2.15624e-06	0.000165935
ACTG1P4	1p21.1	0.303213	0.303213	2.07982e-06	0.000160704
CAPN3	15q15.1	0.304317	0.304317	1.90123e-06	0.000147504
LINC01126	2p21	0.304347	0.304347	1.89656e-06	0.000147504
DCST2	1q21.3	0.304356	0.304356	1.89522e-06	0.000147504
CATSPER3	5q31.1	0.30464	0.30464	1.85173e-06	0.000145445
FARS2	6p25.1	0.304771	0.304771	1.83214e-06	0.000144503
SUGT1P4-STRA6LP-CCDC180	9q22.33	0.304772	0.304772	1.832e-06	0.000144503
URAHP	16q24.3	0.305051	0.305051	1.79067e-06	0.000142414
PRICKLE4	6p21.1	0.306021	0.306021	1.65401e-06	0.000132098
TMEM151A	11q13.2	-0.306167	0.306167	1.63427e-06	0.000131072
RPS10P7	1q32.1	0.306427	0.306427	1.59976e-06	0.000128848
KRT6A	12q13.13	-0.306556	0.306556	1.5828e-06	0.000128025
LINC00896	22q11.21	0.306786	0.306786	1.55323e-06	0.00012617
EIF4EBP2	10q22.1	-0.30681	0.30681	1.55016e-06	0.00012617
FAM86EP	4p16.3	0.306873	0.306873	1.5421e-06	0.00012617
IZUMO4	19p13.3	0.306983	0.306983	1.52826e-06	0.000125754
ALDH5A1	6p22.3	0.307392	0.307392	1.47762e-06	0.000122116
NSUN5P1	7q11.23	0.308444	0.308444	1.35467e-06	0.000112444
AMY2B	1p21.1	0.308528	0.308528	1.34529e-06	0.000112154
WDR93	15q26.1	0.3086	0.3086	1.33728e-06	0.000111978
SNORA71E	20q11.23	0.308677	0.308677	1.32871e-06	0.000111753
ATP1A1-AS1	1p13.1	0.308743	0.308743	1.32149e-06	0.00011164
CALB2	16q22.2	-0.309596	0.309596	1.23121e-06	0.000104477
S100A10	1q21.3	-0.309621	0.309621	1.2286e-06	0.000104477
LINC01011	6p25.2	0.309651	0.309651	1.22553e-06	0.000104477
GCAT	22q13.1	0.310856	0.310856	1.10854e-06	9.53444e-05
LMNTD2	11p15.5	0.311054	0.311054	1.09035e-06	9.42059e-05
ZNF184	6p22.1	0.311121	0.311121	1.08421e-06	9.41033e-05
BTN2A2	6p22.2	0.311537	0.311537	1.04718e-06	9.13067e-05
AGPAT1	6p21.32	0.311974	0.311974	1.00951e-06	8.84278e-05
TRIM26	6p22.1	0.312229	0.312229	9.88173e-07	8.69592e-05
ZNF204P	6p22.1	0.312296	0.312296	9.82585e-07	8.68697e-05
SLC25A5-AS1	Xq24	0.312346	0.312346	9.78527e-07	8.68697e-05
LINC00910	17q21.31	0.312451	0.312451	9.69938e-07	8.65567e-05
PXT1	6p21.31	0.31266	0.31266	9.53019e-07	8.54481e-05
DICER1-AS1	14q32.13	0.312712	0.312712	9.48889e-07	8.54481e-05
EME1	17q21.33	0.313355	0.313355	8.98852e-07	8.13589e-05
ZNF205-AS1	16p13.3	0.313831	0.313831	8.63506e-07	7.85336e-05
POLH	6p21.1	0.31448	0.31448	8.17438e-07	7.47012e-05
RNF5	6p21.32	0.314624	0.314624	8.07493e-07	7.41489e-05
CCND3	6p21.1	0.31473	0.31473	8.00284e-07	7.38437e-05
ZNF192P1	6p22.1	0.314811	0.314811	7.94856e-07	7.37006e-05
MDH1B	2q33.3	0.314873	0.314873	7.90687e-07	7.36734e-05
FBXO9	6p12.1	0.315678	0.315678	7.38463e-07	6.91463e-05
SH2B1	16p11.2	0.315844	0.315844	7.28105e-07	6.8514e-05
KLF10	8q22.3	-0.316147	0.316147	7.09568e-07	6.71019e-05
NUP153	6p22.3	0.316189	0.316189	7.07036e-07	6.71019e-05
GSDMB	17q21.1	0.316206	0.316206	7.05992e-07	6.71019e-05
ZNF451	6p12.1	0.316793	0.316793	6.71588e-07	6.44724e-05
MEDAG	13q12.3	-0.317086	0.317086	6.54993e-07	6.31985e-05
METAP1D	2q31.1	0.317331	0.317331	6.4139e-07	6.22017e-05
TMEM234	1p35.2	0.317353	0.317353	6.4019e-07	6.22017e-05
ACCS	11p11.2	0.31736	0.31736	6.3984e-07	6.22017e-05
LINC01144	1p34.1	0.317436	0.317436	6.35657e-07	6.22017e-05
NPEPL1	20q13.32	0.317742	0.317742	6.19236e-07	6.13044e-05
LINC00653	20p11.23	0.317805	0.317805	6.15905e-07	6.12938e-05
EEF1A2	20q13.33	-0.317918	0.317918	6.09981e-07	6.10237e-05
WEE2-AS1	7q34	0.318563	0.318563	5.77152e-07	5.80451e-05
MOGS	2p13.1	0.319192	0.319192	5.46768e-07	5.52817e-05
UBXN11	1p36.11	0.320664	0.320664	4.8155e-07	4.89482e-05
TSPOAP1	17q22	0.320667	0.320667	4.81398e-07	4.89482e-05
PCED1A	20p13	0.321008	0.321008	4.67411e-07	4.80246e-05
TCTE3	6q27	0.321168	0.321168	4.60947e-07	4.76178e-05
RGS12	4p16.3	0.321273	0.321273	4.5677e-07	4.74441e-05
RNASE13	14q11.2	0.322063	0.322063	4.26514e-07	4.45449e-05
INTS3	1q21.3	0.322597	0.322597	4.07116e-07	4.27539e-05
OAT	10q26.13	-0.322637	0.322637	4.05693e-07	4.27539e-05
GALT	9p13.3	0.322706	0.322706	4.03279e-07	4.27539e-05
MCU	10q22.1	-0.323359	0.323359	3.80946e-07	4.06799e-05
HCG18	6p22.1	0.323692	0.323692	3.70007e-07	3.9735e-05
KRT6C	12q13.13	-0.323953	0.323953	3.61647e-07	3.90579e-05
WDR27	6q27	0.325523	0.325523	3.15064e-07	3.42213e-05
KDELR1	19q13.33	-0.325604	0.325604	3.12842e-07	3.41753e-05
MYO15A	17p11.2	0.327894	0.327894	2.55467e-07	2.80689e-05
GUCA1B	6p21.1	0.328005	0.328005	2.52971e-07	2.79562e-05
LINC00271	6q23.3	0.32826	0.32826	2.47289e-07	2.74881e-05
ZBTB12	6p21.33	0.328555	0.328555	2.40885e-07	2.69338e-05
FAM86HP	3q22.1	0.329118	0.329118	2.2911e-07	2.57688e-05
TMEM63B	6p21.1	0.329569	0.329569	2.20069e-07	2.48992e-05
GNMT	6p21.1	0.329898	0.329898	2.13687e-07	2.43219e-05
MYLK4	6p25.2	0.33044	0.33044	2.03552e-07	2.33079e-05
NSUN5P2	7q11.23	0.330678	0.330678	1.99265e-07	2.29554e-05
HSPA1L	6p21.33	0.33093	0.33093	1.9481e-07	2.25789e-05
CFAP70	10q22.2	0.331514	0.331514	1.84844e-07	2.15553e-05
EMP1	12p13.1	-0.331821	0.331821	1.79809e-07	2.10976e-05
DNAH1	3p21.1	0.332228	0.332228	1.7333e-07	2.04637e-05
ZFAND3	6p21.2	0.332842	0.332842	1.63976e-07	1.94803e-05
SHISA2	13q12.13	-0.332843	0.332843	1.63962e-07	1.94803e-05
ABHD16B	20q13.33	0.333151	0.333151	1.59462e-07	1.91839e-05
LINC00894	Xq28	0.333803	0.333803	1.50318e-07	1.8199e-05
DNPH1	6p21.1	0.334524	0.334524	1.40787e-07	1.71544e-05
NEK8	17q11.2	0.334887	0.334887	1.3622e-07	1.67049e-05
HESX1	3p14.3	0.335083	0.335083	1.33806e-07	1.65154e-05
GPRC5A	12p13.1	-0.33562	0.33562	1.27412e-07	1.58291e-05
ACOT13	6p22.3	0.336048	0.336048	1.22525e-07	1.5322e-05
CDK5RAP3	17q21.32	0.336348	0.336348	1.19204e-07	1.50055e-05
RRP36	6p21.1	0.33664	0.33664	1.16057e-07	1.47068e-05
INHBC	12q13.3	0.336888	0.336888	1.13455e-07	1.44736e-05
MAPK14	6p21.31	0.337055	0.337055	1.11729e-07	1.43497e-05
HSP90AB1	6p21.1	0.337194	0.337194	1.10315e-07	1.42644e-05
CDC5L	6p21.1	0.337678	0.337678	1.05518e-07	1.37376e-05
NFYC-AS1	1p34.2	0.33824	0.33824	1.00195e-07	1.31345e-05
TOMM6	6p21.1	0.338855	0.338855	9.46666e-08	1.2496e-05
MEA1	6p21.1	0.338915	0.338915	9.41492e-08	1.2496e-05
MAD2L1BP	6p21.1	0.340817	0.340817	7.89304e-08	1.05656e-05
C17ORF47	17q22	0.340888	0.340888	7.84122e-08	1.05656e-05
KAT2A	17q21.2	0.340908	0.340908	7.82698e-08	1.05656e-05
RGL2	6p21.32	0.341412	0.341412	7.46826e-08	1.02127e-05
ZNF391	6p22.1	0.341416	0.341416	7.46508e-08	1.02127e-05
SLC39A7	6p21.32	0.341651	0.341651	7.30359e-08	1.01333e-05
LINC01590	6q15	0.341721	0.341721	7.25595e-08	1.01333e-05
NFYA	6p21.1	0.342273	0.342273	6.89115e-08	9.70275e-06
SEC23A	14q21.1	-0.34291	0.34291	6.49285e-08	9.21016e-06
C6ORF47	6p21.33	0.342984	0.342984	6.44798e-08	9.21016e-06
ZNF436-AS1	1p36.12	0.34386	0.34386	5.93895e-08	8.55209e-06
LSM2	6p21.33	0.345036	0.345036	5.31639e-08	7.71404e-06
LINC00893	Xq28	0.345873	0.345873	4.91194e-08	7.18201e-06
SRPK1	6p21.31	0.346557	0.346557	4.60379e-08	6.78363e-06
P4HA1	10q22.1	-0.346764	0.346764	4.51412e-08	6.70347e-06
KLHDC3	6p21.1	0.346954	0.346954	4.43344e-08	6.6355e-06
HSD17B8	6p21.32	0.348393	0.348393	3.86569e-08	5.83167e-06
PBX2	6p21.32	0.350965	0.350965	3.02066e-08	4.59334e-06
PRR3	6p21.33	0.352118	0.352118	2.70247e-08	4.14262e-06
TAF6L	11q12.3	0.352306	0.352306	2.65374e-08	4.10099e-06
EFHC1	6p12.2	0.352496	0.352496	2.60539e-08	4.05928e-06
XPO5	6p21.1	0.353181	0.353181	2.4378e-08	3.82957e-06
TEAD3	6p21.31	0.353523	0.353523	2.35827e-08	3.7355e-06
ADCY10P1	6p21.1	0.354188	0.354188	2.21057e-08	3.53097e-06
HEMK1	3p21.31	0.355713	0.355713	1.90452e-08	3.06789e-06
GDF9	5q31.1	0.355805	0.355805	1.8874e-08	3.06629e-06
ABCC10	6p21.1	0.359438	0.359438	1.31924e-08	2.16173e-06
TMEM80	11p15.5	0.35966	0.35966	1.29051e-08	2.13305e-06
C6ORF226	6p21.1	0.36005	0.36005	1.24148e-08	2.07001e-06
FLOT1	6p21.33	0.360462	0.360462	1.19155e-08	2.00433e-06
BTBD9	6p21.2	0.360584	0.360584	1.17723e-08	1.99792e-06
UNC5CL	6p21.1	0.363822	0.363822	8.51143e-09	1.45752e-06
STRC	15q15.3	0.366474	0.366474	6.5083e-09	1.12463e-06
PPIL1	6p21.2	0.367829	0.367829	5.66927e-09	9.88637e-07
BRPF3	6p21.31	0.368382	0.368382	5.35759e-09	9.42937e-07
MST1P2	1p36.13	0.371016	0.371016	4.08716e-09	7.26064e-07
ZNF318	6p21.1	0.371449	0.371449	3.90848e-09	7.00872e-07
MRPS18A	6p21.1	0.371458	0.371458	3.90479e-09	7.00872e-07
HCG27	6p21.33	0.371849	0.371849	3.7501e-09	6.85403e-07
SLC35B2	6p21.1	0.372546	0.372546	3.48858e-09	6.43795e-07
AMT	3p21.31	0.372728	0.372728	3.42341e-09	6.37962e-07
ZKSCAN4	6p22.1	0.378444	0.378444	1.88015e-09	3.53841e-07
CUTA	6p21.32	0.379521	0.379521	1.67716e-09	3.18794e-07
PRRC2A	6p21.33	0.379591	0.379591	1.66482e-09	3.18794e-07
CATSPERE	1q44	0.380823	0.380823	1.46005e-09	2.8319e-07
DHX16	6p21.33	0.381654	0.381654	1.33601e-09	2.61803e-07
LINC00174	7q11.21	0.383392	0.383392	1.10861e-09	2.19504e-07
VARS2	6p21.33	0.383945	0.383945	1.04457e-09	2.09001e-07
ZSCAN16	6p22.1	0.384667	0.384667	9.66208e-10	1.9538e-07
GTF2H4	6p21.33	0.384835	0.384835	9.48814e-10	1.93925e-07
LINC00240	6p22.2	0.386488	0.386488	7.93034e-10	1.63848e-07
MRPL2	6p21.1	0.387046	0.387046	7.46304e-10	1.55887e-07
ASMTL-AS1	Xp22.33 and Yp11.2	0.390525	0.390525	5.09656e-10	1.07639e-07
ABHD16A	6p21.33	0.391304	0.391304	4.67667e-10	9.98811e-08
PPARD	6p21.31	0.391588	0.391588	4.53209e-10	9.78932e-08
SLC25A27	6p12.3	0.392787	0.392787	3.96805e-10	8.6695e-08
ABCF1	6p21.33	0.395782	0.395782	2.84002e-10	6.2771e-08
YIPF3	6p21.1	0.397009	0.397009	2.47399e-10	5.53243e-08
RNF8	6p21.2	0.398781	0.398781	2.025e-10	4.58228e-08
ANKS1A	6p21.31	0.39938	0.39938	1.89197e-10	4.33283e-08
APOBEC2	6p21.1	0.399636	0.399636	1.8378e-10	4.26012e-08
DCAF4L1	4p13	0.400928	0.400928	1.58631e-10	3.72254e-08
POLR1C	6p21.1	0.401938	0.401938	1.41318e-10	3.3577e-08
UBR2	6p21.1	0.403311	0.403311	1.20707e-10	2.9043e-08
PPP2R5D	6p21.1	0.403502	0.403502	1.18084e-10	2.87761e-08
ILRUN	6p21.31	0.40506	0.40506	9.86523e-11	2.4353e-08
TEX38	1p33	0.405331	0.405331	9.5599e-11	2.39098e-08
AARS2	6p21.1	0.407247	0.407247	7.65161e-11	1.93922e-08
DDR1	6p21.33	0.407545	0.407545	7.39053e-11	1.89837e-08
GNL1	6p21.33	0.40781	0.40781	7.16482e-11	1.8656e-08
MCM3	6p12.2	0.408799	0.408799	6.38215e-11	1.68489e-08
RPL7L1	6p21.1	0.409514	0.409514	5.86896e-11	1.57123e-08
CAGE1	6p24.3	0.40995	0.40995	5.57547e-11	1.51398e-08
KLHL31	6p12.1	0.410011	0.410011	5.53581e-11	1.51398e-08
PFDN6	6p21.32	0.410943	0.410943	4.96e-11	1.38647e-08
C6ORF136	6p21.33	0.41292	0.41292	3.92457e-11	1.11341e-08
CNPY3	6p21.1	0.415331	0.415331	2.94373e-11	8.47794e-09
PEX6	6p21.1	0.415709	0.415709	2.81339e-11	8.22721e-09
MED20	6p21.1	0.417143	0.417143	2.36819e-11	7.03353e-09
LY6G5B	6p21.33	0.420078	0.420078	1.66001e-11	5.00848e-09
ZNRD1ASP	6p22.1	0.422149	0.422149	1.28916e-11	3.9523e-09
TRIM39	6p22.1	0.422582	0.422582	1.22256e-11	3.80959e-09
AGER	6p21.32	0.422791	0.422791	1.1916e-11	3.775e-09
BTN2A1	6p22.2	0.423028	0.423028	1.15751e-11	3.72914e-09
TAF11	6p21.31	0.423099	0.423099	1.14743e-11	3.72914e-09
CUL7	6p21.1	0.423187	0.423187	1.13514e-11	3.72914e-09
PAN2	12q13.3	0.423645	0.423645	1.07293e-11	3.64182e-09
UQCC2	6p21.31	0.430071	0.430071	4.82416e-12	1.66723e-09
MRPS18B	6p21.33	0.430112	0.430112	4.79931e-12	1.66723e-09
MDC1	6p21.33	0.432854	0.432854	3.39479e-12	1.21751e-09
VWA7	6p21.33	0.438938	0.438938	1.55693e-12	5.69117e-10
SNRPC	6p21.31	0.439471	0.439471	1.45304e-12	5.41556e-10
SIRT5	6p23	0.440287	0.440287	1.30697e-12	4.96856e-10
BICRAL	6p21.1	0.440337	0.440337	1.29862e-12	4.96856e-10
PHF1	6p21.32	0.440804	0.440804	1.222e-12	4.8391e-10
UHRF1BP1	6p21.31	0.440882	0.440882	1.20971e-12	4.8391e-10
MTCH1	6p21.2	0.440935	0.440935	1.2014e-12	4.8391e-10
SAYSD1	6p21.2	0.440949	0.440949	1.19911e-12	4.8391e-10
OARD1	6p21.1	0.443635	0.443635	8.438e-13	3.64522e-10
CSNK2B	6p21.33	0.444981	0.444981	7.06754e-13	3.12418e-10
RING1	6p21.32	0.446157	0.446157	6.04968e-13	2.73791e-10
VARS	6p21.33	0.446235	0.446235	5.98706e-13	2.73791e-10
NUDT3	6p21.31	0.447298	0.447298	5.19925e-13	2.47068e-10
SKIV2L	6p21.33	0.450459	0.450459	3.40751e-13	1.66077e-10
EGFL8	6p21.32	0.451162	0.451162	3.09965e-13	1.55048e-10
FANCE	6p21.31	0.452435	0.452435	2.61045e-13	1.34107e-10
PPT2	6p21.32	0.453622	0.453622	2.22264e-13	1.17356e-10
NELFE	6p21.33	0.454549	0.454549	1.95951e-13	1.06418e-10
NICN1	3p21.31	0.455778	0.455778	1.6568e-13	9.26251e-11
CUL9	6p21.1	0.456017	0.456017	1.60368e-13	9.23717e-11
GPANK1	6p21.33	0.457868	0.457868	1.24382e-13	7.38828e-11
NFKBIL1	6p21.33	0.457921	0.457921	1.23478e-13	7.38828e-11
TRIM27	6p22.1	0.462926	0.462926	6.16401e-14	3.90552e-11
DDX39B	6p21.33	0.464374	0.464374	5.03086e-14	3.29747e-11
ATAT1	6p21.33	0.465321	0.465321	4.40295e-14	2.98898e-11
EHMT2	6p21.33	0.466281	0.466281	3.84432e-14	2.7064e-11
DAXX	6p21.32	0.467594	0.467594	3.19135e-14	2.33312e-11
GTPBP2	6p21.1	0.470918	0.470918	1.98494e-14	1.50919e-11
TBC1D22B	6p21.2	0.476362	0.476362	9.01736e-15	7.14175e-12
ATF6B	6p21.32	0.477144	0.477144	8.0425e-15	6.6466e-12
FKBPL	6p21.32	0.477597	0.477597	7.52461e-15	6.50126e-12
ZBTB22	6p21.32	0.478318	0.478318	6.76869e-15	6.12663e-12
PLA2G6	22q13.1	0.488395	0.488395	1.49904e-15	1.42469e-12
C6ORF89	6p21.2	0.491823	0.491823	8.87455e-16	8.87829e-13
BYSL	6p21.1	0.493242	0.493242	7.13146e-16	7.53083e-13
ZBTB9	6p21.32	0.498625	0.498625	3.08202e-16	3.44606e-13
CCHCR1	6p21.33	0.498791	0.498791	3.00253e-16	3.44606e-13
TAF8	6p21.1	0.50266	0.50266	1.6273e-16	2.06211e-13
KLC4	6p21.1	0.510929	0.510929	4.28095e-17	5.81231e-14
FRS3	6p21.1	0.51119	0.51119	4.10176e-17	5.81231e-14
BAG6	6p21.33	0.521363	0.521363	7.53194e-18	1.19306e-14
STK19	6p21.33	0.521698	0.521698	7.11627e-18	1.19306e-14
LEMD2	6p21.31	0.528552	0.528552	2.19615e-18	4.17444e-15
BRD2	6p21.32	0.544624	0.544624	1.25332e-19	2.64702e-16
WDR46	6p21.32	0.546049	0.546049	9.65045e-20	2.29295e-16
TJAP1	6p21.1	0.546444	0.546444	8.97506e-20	2.29295e-16
MSH5	6p21.33	0.556223	0.556223	1.43963e-20	4.56076e-17
RXRB	6p21.32	0.565918	0.565918	2.2089e-21	8.39737e-18
SAPCD1	6p21.33	0.586003	0.586003	3.71299e-23	1.76441e-19
DXO	6p21.33	0.586152	0.586152	3.59845e-23	1.76441e-19
CMTR1	6p21.2	0.5956	0.5956	4.75995e-24	4.52385e-20
VPS52	6p21.32	0.624185	0.624185	6.83928e-27	1.30001e-22
