# Supplementary material for: ZNF76 predicts prognosis and response to platinum chemotherapy in human ovarian cancer
Source: Biosci Rep. 2021 Dec 8;41(12):BSR20212026. doi: 10.1042/BSR20212026 (PMC8661506; doi:10.1042/BSR20212026)
Supplement: Supplementary Table S1-S3 [file BSR-2021-2026_supp1.zip › BSR-2021-2026_suppST3.xlsx]

## Sheet: CDC5L
TYPE	ID_NAME	ID_DESCRIPTION	DATA_POSTPROCESSING	DATASET	CANCER TYPE	SUBTYPE	ENDPOINT	COHORT	CONTRIBUTOR	ARRAY TYPE	PROBE ID	N	CUTPOINT	MINIMUM P-VALUE	CORRECTED P-VALUE	ln(HR-high / HR-low)	COX P-VALUE	ln(HR)	HR [95% CI-low CI-upp]
GENE	CDC5L	CDC5 cell division cycle 5-like (S. pombe)	None	GSE5287	Bladder cancer		Overall Survival	Aarhus (1995-2004)	Als	HG-U133A	209057_x_at	30	0.366667	0.0967319	-	-0.688651	0.915112	0.0222241	1.02 [0.68 - 1.54]
GENE	CDC5L	CDC5 cell division cycle 5-like (S. pombe)	None	GSE5287	Bladder cancer		Overall Survival	Aarhus (1995-2004)	Als	HG-U133A	209055_s_at	30	0.8	5.83145e-05	0.00217373	2.12624	0.0329632	1.70644	5.51 [1.15 - 26.44]
GENE	CDC5L	CDC5 cell division cycle 5-like (S. pombe)	None	GSE5287	Bladder cancer		Overall Survival	Aarhus (1995-2004)	Als	HG-U133A	222179_at	30	0.566667	0.0164805	0.23338	0.993092	0.342545	0.712918	2.04 [0.47 - 8.89]
GENE	CDC5L	CDC5 cell division cycle 5-like (S. pombe)	None	GSE5287	Bladder cancer		Overall Survival	Aarhus (1995-2004)	Als	HG-U133A	209056_s_at	30	0.5	0.0225482	0.291454	0.931463	0.469336	0.403561	1.50 [0.50 - 4.47]
GENE	CDC5L	CDC5 cell division cycle 5-like (S. pombe)	None	GSE5287	Bladder cancer		Overall Survival	Aarhus (1995-2004)	Als	HG-U133A	222178_s_at	30	0.633333	0.0473715	0.475605	0.814677	0.926523	0.0687904	1.07 [0.25 - 4.62]
GENE	CDC5L	CDC5 cell division cycle 5-like (S. pombe)	None	GSE13507	Bladder cancer		Overall Survival	CNUH	Kim	Human-6 v2	ILMN_1652907	165	0.139394	0.111873	-	-0.506075	0.54306	0.114611	1.12 [0.78 - 1.62]
GENE	CDC5L	CDC5 cell division cycle 5-like (S. pombe)	None	GSE13507	Bladder cancer	Transitional cell carcinoma	Disease Specific Survival	CNUH	Kim	Human-6 v2	ILMN_1652907	165	0.151515	0.0603601	-	-0.75197	0.973167	-0.00906205	0.99 [0.58 - 1.68]
GENE	CDC5L	CDC5 cell division cycle 5-like (S. pombe)	None	GSE12417-GPL96	Blood cancer	AML	Overall Survival	AMLCG (1999-2003)	Metzeler	HG-U133A	222178_s_at	163	0.110429	0.0308086	0.360618	-0.617137	0.761614	0.201914	1.22 [0.33 - 4.51]
GENE	CDC5L	CDC5 cell division cycle 5-like (S. pombe)	None	GSE12417-GPL96	Blood cancer	AML	Overall Survival	AMLCG (1999-2003)	Metzeler	HG-U133A	209056_s_at	163	0.214724	0.211483	-	0.310736	0.788807	0.0515859	1.05 [0.72 - 1.54]
GENE	CDC5L	CDC5 cell division cycle 5-like (S. pombe)	None	GSE12417-GPL96	Blood cancer	AML	Overall Survival	AMLCG (1999-2003)	Metzeler	HG-U133A	209057_x_at	163	0.564417	0.129289	-	-0.30629	0.261164	-0.178631	0.84 [0.61 - 1.14]
GENE	CDC5L	CDC5 cell division cycle 5-like (S. pombe)	None	GSE12417-GPL96	Blood cancer	AML	Overall Survival	AMLCG (1999-2003)	Metzeler	HG-U133A	222179_at	163	0.558282	0.0891265	-	-0.344306	0.391565	-0.49385	0.61 [0.20 - 1.89]
GENE	CDC5L	CDC5 cell division cycle 5-like (S. pombe)	None	GSE12417-GPL96	Blood cancer	AML	Overall Survival	AMLCG (1999-2003)	Metzeler	HG-U133A	209055_s_at	163	0.282209	0.179233	-	0.303577	0.797761	-0.0573517	0.94 [0.61 - 1.46]
GENE	CDC5L	CDC5 cell division cycle 5-like (S. pombe)	None	GSE12417-GPL570	Blood cancer	AML	Overall Survival	AMLCG (2004)	Metzeler	HG-U133_Plus_2	222179_at	79	0.734177	0.304279	-	0.320112	0.935029	0.0663817	1.07 [0.22 - 5.27]
GENE	CDC5L	CDC5 cell division cycle 5-like (S. pombe)	None	GSE12417-GPL570	Blood cancer	AML	Overall Survival	AMLCG (2004)	Metzeler	HG-U133_Plus_2	209055_s_at	79	0.43038	0.0525788	-	0.583745	0.969246	-0.0109448	0.99 [0.57 - 1.73]
GENE	CDC5L	CDC5 cell division cycle 5-like (S. pombe)	None	GSE12417-GPL570	Blood cancer	AML	Overall Survival	AMLCG (2004)	Metzeler	HG-U133_Plus_2	222178_s_at	79	0.113924	0.0358837	0.398756	-0.801299	0.133298	-1.28879	0.28 [0.05 - 1.48]
GENE	CDC5L	CDC5 cell division cycle 5-like (S. pombe)	None	GSE12417-GPL570	Blood cancer	AML	Overall Survival	AMLCG (2004)	Metzeler	HG-U133_Plus_2	209057_x_at	79	0.101266	0.0835463	-	-0.748672	0.70165	0.0964008	1.10 [0.67 - 1.80]
GENE	CDC5L	CDC5 cell division cycle 5-like (S. pombe)	None	GSE12417-GPL570	Blood cancer	AML	Overall Survival	AMLCG (2004)	Metzeler	HG-U133_Plus_2	209056_s_at	79	0.341772	0.106477	-	0.522412	0.49622	0.198793	1.22 [0.69 - 2.16]
GENE	CDC5L	CDC5 cell division cycle 5-like (S. pombe)	None	GSE5122	Blood cancer	AML	Overall Survival	San Diego	Raponi	HG-U133A	209055_s_at	58	0.465517	0.0530428	-	0.538207	0.468578	0.114995	1.12 [0.82 - 1.53]
GENE	CDC5L	CDC5 cell division cycle 5-like (S. pombe)	None	GSE5122	Blood cancer	AML	Overall Survival	San Diego	Raponi	HG-U133A	209057_x_at	58	0.137931	0.0552326	-	0.825111	0.389127	0.176749	1.19 [0.80 - 1.78]
GENE	CDC5L	CDC5 cell division cycle 5-like (S. pombe)	None	GSE5122	Blood cancer	AML	Overall Survival	San Diego	Raponi	HG-U133A	222178_s_at	58	0.206897	0.0424009	0.443804	0.70592	0.729023	0.0426804	1.04 [0.82 - 1.33]
GENE	CDC5L	CDC5 cell division cycle 5-like (S. pombe)	None	GSE5122	Blood cancer	AML	Overall Survival	San Diego	Raponi	HG-U133A	209056_s_at	58	0.551724	0.0152291	0.220418	0.692139	0.166352	0.505091	1.66 [0.81 - 3.39]
GENE	CDC5L	CDC5 cell division cycle 5-like (S. pombe)	None	GSE5122	Blood cancer	AML	Overall Survival	San Diego	Raponi	HG-U133A	222179_at	58	0.465517	0.106427	-	-0.447033	0.308553	-0.181487	0.83 [0.59 - 1.18]
GENE	CDC5L	CDC5 cell division cycle 5-like (S. pombe)	None	GSE8970	Blood cancer	AML	Overall Survival	San Diego	Raponi	HG-U133A	209057_x_at	34	0.294118	0.00928545	0.152673	-1.04561	0.323939	-0.420763	0.66 [0.28 - 1.51]
GENE	CDC5L	CDC5 cell division cycle 5-like (S. pombe)	None	GSE8970	Blood cancer	AML	Overall Survival	San Diego	Raponi	HG-U133A	209055_s_at	34	0.882353	0.0344239	0.388081	-1.94903	0.718686	0.0727523	1.08 [0.72 - 1.60]
GENE	CDC5L	CDC5 cell division cycle 5-like (S. pombe)	None	GSE8970	Blood cancer	AML	Overall Survival	San Diego	Raponi	HG-U133A	222179_at	34	0.352941	0.126949	-	0.620586	0.622603	0.132772	1.14 [0.67 - 1.94]
GENE	CDC5L	CDC5 cell division cycle 5-like (S. pombe)	None	GSE8970	Blood cancer	AML	Overall Survival	San Diego	Raponi	HG-U133A	209056_s_at	34	0.294118	0.0586795	-	0.793286	0.248547	0.58579	1.80 [0.66 - 4.86]
GENE	CDC5L	CDC5 cell division cycle 5-like (S. pombe)	None	GSE8970	Blood cancer	AML	Overall Survival	San Diego	Raponi	HG-U133A	222178_s_at	34	0.794118	0.0448853	0.459955	-1.20543	0.129698	-0.349856	0.70 [0.45 - 1.11]
GENE	CDC5L	CDC5 cell division cycle 5-like (S. pombe)	None	GSE4475	Blood cancer	B-cell lymphoma	Overall Survival	Berlin (2003-2005)	Hummel	HG-U133A	209055_s_at	158	0.259494	0.0865638	-	-0.436746	0.438176	-0.269454	0.76 [0.39 - 1.51]
GENE	CDC5L	CDC5 cell division cycle 5-like (S. pombe)	None	GSE4475	Blood cancer	B-cell lymphoma	Overall Survival	Berlin (2003-2005)	Hummel	HG-U133A	222178_s_at	158	0.202532	0.0113198	0.177175	0.916995	0.434405	0.614273	1.85 [0.40 - 8.62]
GENE	CDC5L	CDC5 cell division cycle 5-like (S. pombe)	None	GSE4475	Blood cancer	B-cell lymphoma	Overall Survival	Berlin (2003-2005)	Hummel	HG-U133A	209056_s_at	158	0.139241	0.000370101	0.0109492	-0.991186	0.0496046	-0.714711	0.49 [0.24 - 1.00]
GENE	CDC5L	CDC5 cell division cycle 5-like (S. pombe)	None	GSE4475	Blood cancer	B-cell lymphoma	Overall Survival	Berlin (2003-2005)	Hummel	HG-U133A	209057_x_at	158	0.740506	0.191215	-	-0.367871	0.269917	-0.40191	0.67 [0.33 - 1.37]
GENE	CDC5L	CDC5 cell division cycle 5-like (S. pombe)	None	GSE4475	Blood cancer	B-cell lymphoma	Overall Survival	Berlin (2003-2005)	Hummel	HG-U133A	222179_at	158	0.386076	0.0418255	0.439987	0.519737	0.514098	0.598271	1.82 [0.30 - 10.97]
GENE	CDC5L	CDC5 cell division cycle 5-like (S. pombe)	None	E-TABM-346	Blood cancer	DLBCL	Event Free Survival	GELA (1998-2000)	Jais	HG-U133A	222178_s_at	53	0.358491	0.00628134	0.113124	-0.922279	0.228129	-0.206775	0.81 [0.58 - 1.14]
GENE	CDC5L	CDC5 cell division cycle 5-like (S. pombe)	None	E-TABM-346	Blood cancer	DLBCL	Event Free Survival	GELA (1998-2000)	Jais	HG-U133A	209056_s_at	53	0.849057	0.0334574	0.380887	-1.42809	0.68589	-0.256578	0.77 [0.22 - 2.68]
GENE	CDC5L	CDC5 cell division cycle 5-like (S. pombe)	None	E-TABM-346	Blood cancer	DLBCL	Overall Survival	GELA (1998-2000)	Jais	HG-U133A	209055_s_at	53	0.830189	0.0750379	-	-1.03962	0.972724	0.0193541	1.02 [0.34 - 3.09]
GENE	CDC5L	CDC5 cell division cycle 5-like (S. pombe)	None	E-TABM-346	Blood cancer	DLBCL	Overall Survival	GELA (1998-2000)	Jais	HG-U133A	209057_x_at	53	0.867925	0.00548834	0.101824	1.21518	0.158192	0.74314	2.10 [0.75 - 5.90]
GENE	CDC5L	CDC5 cell division cycle 5-like (S. pombe)	None	E-TABM-346	Blood cancer	DLBCL	Event Free Survival	GELA (1998-2000)	Jais	HG-U133A	209057_x_at	53	0.867925	0.00188436	0.0431339	1.2579	0.146386	0.713144	2.04 [0.78 - 5.34]
GENE	CDC5L	CDC5 cell division cycle 5-like (S. pombe)	None	E-TABM-346	Blood cancer	DLBCL	Overall Survival	GELA (1998-2000)	Jais	HG-U133A	222179_at	53	0.415094	0.0613058	-	0.731174	0.532538	0.142783	1.15 [0.74 - 1.81]
GENE	CDC5L	CDC5 cell division cycle 5-like (S. pombe)	None	E-TABM-346	Blood cancer	DLBCL	Overall Survival	GELA (1998-2000)	Jais	HG-U133A	209056_s_at	53	0.849057	0.063303	-	-1.27388	0.502869	-0.466545	0.63 [0.16 - 2.46]
GENE	CDC5L	CDC5 cell division cycle 5-like (S. pombe)	None	E-TABM-346	Blood cancer	DLBCL	Event Free Survival	GELA (1998-2000)	Jais	HG-U133A	222179_at	53	0.415094	0.080171	-	0.632341	0.348649	0.200006	1.22 [0.80 - 1.86]
GENE	CDC5L	CDC5 cell division cycle 5-like (S. pombe)	None	E-TABM-346	Blood cancer	DLBCL	Event Free Survival	GELA (1998-2000)	Jais	HG-U133A	209055_s_at	53	0.867925	0.0554343	-	-1.30409	0.725458	0.185528	1.20 [0.43 - 3.39]
GENE	CDC5L	CDC5 cell division cycle 5-like (S. pombe)	None	E-TABM-346	Blood cancer	DLBCL	Overall Survival	GELA (1998-2000)	Jais	HG-U133A	222178_s_at	53	0.358491	0.0293316	0.348946	-0.789913	0.319887	-0.179661	0.84 [0.59 - 1.19]
GENE	CDC5L	CDC5 cell division cycle 5-like (S. pombe)	None	GSE16131-GPL96	Blood cancer	Follicular lymphoma	Overall Survival	NCI (1974-2001)	Dave	HG-U133A	222179_at	180	0.161111	0.00777438	0.133355	0.873519	0.532824	0.0674709	1.07 [0.87 - 1.32]
GENE	CDC5L	CDC5 cell division cycle 5-like (S. pombe)	None	GSE16131-GPL96	Blood cancer	Follicular lymphoma	Overall Survival	NCI (1974-2001)	Dave	HG-U133A	209055_s_at	180	0.666667	0.10891	-	-0.366073	0.263812	-0.124313	0.88 [0.71 - 1.10]
GENE	CDC5L	CDC5 cell division cycle 5-like (S. pombe)	None	GSE16131-GPL96	Blood cancer	Follicular lymphoma	Overall Survival	NCI (1974-2001)	Dave	HG-U133A	209057_x_at	180	0.788889	0.255045	-	-0.312784	0.743744	0.117861	1.13 [0.55 - 2.28]
GENE	CDC5L	CDC5 cell division cycle 5-like (S. pombe)	None	GSE16131-GPL96	Blood cancer	Follicular lymphoma	Overall Survival	NCI (1974-2001)	Dave	HG-U133A	222178_s_at	180	0.361111	0.02434	0.307314	0.511304	0.206149	0.10832	1.11 [0.94 - 1.32]
GENE	CDC5L	CDC5 cell division cycle 5-like (S. pombe)	None	GSE16131-GPL96	Blood cancer	Follicular lymphoma	Overall Survival	NCI (1974-2001)	Dave	HG-U133A	209056_s_at	180	0.244444	0.290133	-	-0.242132	0.980766	0.0106721	1.01 [0.42 - 2.41]
GENE	CDC5L	CDC5 cell division cycle 5-like (S. pombe)	None	GSE2658	Blood cancer	Multiple myeloma	Disease Specific Survival	Arkansas	Zhan	HG-U133_Plus_2	209055_s_at	559	0.862254	0.0302728	0.356416	-0.883919	0.992078	-0.00232623	1.00 [0.63 - 1.58]
GENE	CDC5L	CDC5 cell division cycle 5-like (S. pombe)	None	GSE2658	Blood cancer	Multiple myeloma	Disease Specific Survival	Arkansas	Zhan	HG-U133_Plus_2	222178_s_at	559	0.744186	0.111644	-	-0.367196	0.892569	0.0173017	1.02 [0.79 - 1.31]
GENE	CDC5L	CDC5 cell division cycle 5-like (S. pombe)	None	GSE2658	Blood cancer	Multiple myeloma	Disease Specific Survival	Arkansas	Zhan	HG-U133_Plus_2	222179_at	559	0.116279	0.0314512	0.365612	0.951252	0.159951	0.178747	1.20 [0.93 - 1.53]
GENE	CDC5L	CDC5 cell division cycle 5-like (S. pombe)	None	GSE2658	Blood cancer	Multiple myeloma	Disease Specific Survival	Arkansas	Zhan	HG-U133_Plus_2	209057_x_at	559	0.731664	0.0789909	-	0.37441	0.576888	-0.0905338	0.91 [0.66 - 1.26]
GENE	CDC5L	CDC5 cell division cycle 5-like (S. pombe)	None	GSE2658	Blood cancer	Multiple myeloma	Disease Specific Survival	Arkansas	Zhan	HG-U133_Plus_2	209056_s_at	559	0.259392	0.0553825	-	-0.392118	0.34941	-0.334437	0.72 [0.36 - 1.44]
GENE	CDC5L	CDC5 cell division cycle 5-like (S. pombe)	None	GSE4271-GPL96	Brain cancer	Astrocytoma	Overall Survival	MDA	Phillips	HG-U133A	222179_at	77	0.38961	0.0510421	-	-0.49834	0.687304	-0.079999	0.92 [0.63 - 1.36]
GENE	CDC5L	CDC5 cell division cycle 5-like (S. pombe)	None	GSE4271-GPL96	Brain cancer	Astrocytoma	Overall Survival	MDA	Phillips	HG-U133A	209055_s_at	77	0.103896	0.0292937	0.348643	-0.818315	0.475721	-0.229268	0.80 [0.42 - 1.49]
GENE	CDC5L	CDC5 cell division cycle 5-like (S. pombe)	None	GSE4271-GPL96	Brain cancer	Astrocytoma	Overall Survival	MDA	Phillips	HG-U133A	209057_x_at	77	0.103896	0.233731	-	-0.480902	0.611527	-0.201783	0.82 [0.38 - 1.78]
GENE	CDC5L	CDC5 cell division cycle 5-like (S. pombe)	None	GSE4271-GPL96	Brain cancer	Astrocytoma	Overall Survival	MDA	Phillips	HG-U133A	209056_s_at	77	0.844156	0.000464066	0.0132948	1.14424	0.291085	0.530056	1.70 [0.64 - 4.55]
GENE	CDC5L	CDC5 cell division cycle 5-like (S. pombe)	None	GSE4271-GPL96	Brain cancer	Astrocytoma	Overall Survival	MDA	Phillips	HG-U133A	222178_s_at	77	0.857143	0.0302643	0.356348	-0.906091	0.543847	-0.100237	0.90 [0.65 - 1.25]
GENE	CDC5L	CDC5 cell division cycle 5-like (S. pombe)	None	GSE7696	Brain cancer	Glioblastoma	Overall Survival	Lausanne	Murat	HG-U133_Plus_2	222179_at	70	0.628571	0.254585	-	-0.312484	0.967926	-0.0396255	0.96 [0.14 - 6.63]
GENE	CDC5L	CDC5 cell division cycle 5-like (S. pombe)	None	GSE7696	Brain cancer	Glioblastoma	Overall Survival	Lausanne	Murat	HG-U133_Plus_2	209055_s_at	70	0.628571	0.211221	-	0.338096	0.696186	0.15764	1.17 [0.53 - 2.58]
GENE	CDC5L	CDC5 cell division cycle 5-like (S. pombe)	None	GSE7696	Brain cancer	Glioblastoma	Overall Survival	Lausanne	Murat	HG-U133_Plus_2	222178_s_at	70	0.871429	0.0220062	0.286551	0.871639	0.643815	0.619029	1.86 [0.13 - 25.61]
GENE	CDC5L	CDC5 cell division cycle 5-like (S. pombe)	None	GSE7696	Brain cancer	Glioblastoma	Overall Survival	Lausanne	Murat	HG-U133_Plus_2	209057_x_at	70	0.6	0.130427	-	0.399825	0.998046	0.0016355	1.00 [0.27 - 3.71]
GENE	CDC5L	CDC5 cell division cycle 5-like (S. pombe)	None	GSE7696	Brain cancer	Glioblastoma	Overall Survival	Lausanne	Murat	HG-U133_Plus_2	209056_s_at	70	0.114286	0.019243	0.260729	-0.887328	0.761607	0.149419	1.16 [0.44 - 3.05]
GENE	CDC5L	CDC5 cell division cycle 5-like (S. pombe)	None	MGH-glioma	Brain cancer	Glioma	Overall Survival	CBTTB, MGH, BWH, CH	Nutt	HG-U95A	32041_r_at	50	0.14	0.0238795	0.303288	-1.0264	0.177119	-1.14843	0.32 [0.06 - 1.68]
GENE	CDC5L	CDC5 cell division cycle 5-like (S. pombe)	None	MGH-glioma	Brain cancer	Glioma	Overall Survival	CBTTB, MGH, BWH, CH	Nutt	HG-U95A	1621_at	50	0.56	0.0648489	-	-0.648623	0.55677	-0.376836	0.69 [0.20 - 2.41]
GENE	CDC5L	CDC5 cell division cycle 5-like (S. pombe)	None	MGH-glioma	Brain cancer	Glioma	Overall Survival	CBTTB, MGH, BWH, CH	Nutt	HG-U95A	32040_i_at	50	0.54	0.0151836	0.21994	-0.851049	0.155929	-1.13483	0.32 [0.07 - 1.54]
GENE	CDC5L	CDC5 cell division cycle 5-like (S. pombe)	None	GSE4412-GPL96	Brain cancer	Glioma	Overall Survival	UCLA (1996-2003)	Freije	HG-U133A	222179_at	74	0.27027	0.0425567	0.444833	-0.617707	0.570805	-0.145687	0.86 [0.52 - 1.43]
GENE	CDC5L	CDC5 cell division cycle 5-like (S. pombe)	None	GSE4412-GPL96	Brain cancer	Glioma	Overall Survival	UCLA (1996-2003)	Freije	HG-U133A	209056_s_at	74	0.202703	0.0163418	0.231962	-0.807113	0.306027	-0.710078	0.49 [0.13 - 1.91]
GENE	CDC5L	CDC5 cell division cycle 5-like (S. pombe)	None	GSE4412-GPL96	Brain cancer	Glioma	Overall Survival	UCLA (1996-2003)	Freije	HG-U133A	222178_s_at	74	0.108108	0.00325928	0.0673376	-1.12236	0.18903	-0.227405	0.80 [0.57 - 1.12]
GENE	CDC5L	CDC5 cell division cycle 5-like (S. pombe)	None	GSE4412-GPL96	Brain cancer	Glioma	Overall Survival	UCLA (1996-2003)	Freije	HG-U133A	209055_s_at	74	0.418919	0.000567008	0.0157748	-1.02785	0.00730363	-0.658051	0.52 [0.32 - 0.84]
GENE	CDC5L	CDC5 cell division cycle 5-like (S. pombe)	None	GSE4412-GPL96	Brain cancer	Glioma	Overall Survival	UCLA (1996-2003)	Freije	HG-U133A	209057_x_at	74	0.121622	0.153334	-	-0.579374	0.514063	0.393452	1.48 [0.45 - 4.83]
GENE	CDC5L	CDC5 cell division cycle 5-like (S. pombe)	None	GSE16581	Brain cancer	Meningioma	Overall Survival	UCLA	Lee	HG-U133_Plus_2	209055_s_at	67	0.850746	0.224465	-	-15.2571	0.448328	-0.577866	0.56 [0.13 - 2.50]
GENE	CDC5L	CDC5 cell division cycle 5-like (S. pombe)	None	GSE16581	Brain cancer	Meningioma	Overall Survival	UCLA	Lee	HG-U133_Plus_2	222179_at	67	0.522388	0.218564	-	-0.848138	0.739948	-0.698168	0.50 [0.01 - 30.71]
GENE	CDC5L	CDC5 cell division cycle 5-like (S. pombe)	None	GSE16581	Brain cancer	Meningioma	Overall Survival	UCLA	Lee	HG-U133_Plus_2	222178_s_at	67	0.134328	0.000426541	0.0123684	-2.11678	0.135141	-6.19353	0.00 [0.00 - 6.90]
GENE	CDC5L	CDC5 cell division cycle 5-like (S. pombe)	None	GSE16581	Brain cancer	Meningioma	Overall Survival	UCLA	Lee	HG-U133_Plus_2	209057_x_at	67	0.865672	0.110119	-	1.23941	0.713636	0.456503	1.58 [0.14 - 18.08]
GENE	CDC5L	CDC5 cell division cycle 5-like (S. pombe)	None	GSE16581	Brain cancer	Meningioma	Overall Survival	UCLA	Lee	HG-U133_Plus_2	209056_s_at	67	0.104478	0.0904762	-	-1.27745	0.210303	-1.20166	0.30 [0.05 - 1.97]
GENE	CDC5L	CDC5 cell division cycle 5-like (S. pombe)	None	GSE19615	Breast cancer		Distant Metastasis Free Survival	DF/HCC	Li	HG-U133_Plus_2	209055_s_at	115	0.826087	0.00602034	0.109451	1.37399	0.0912027	0.752527	2.12 [0.89 - 5.08]
GENE	CDC5L	CDC5 cell division cycle 5-like (S. pombe)	None	GSE19615	Breast cancer		Distant Metastasis Free Survival	DF/HCC	Li	HG-U133_Plus_2	222178_s_at	115	0.617391	0.00195925	0.0445366	-15.8769	0.0497659	-0.787145	0.46 [0.21 - 1.00]
GENE	CDC5L	CDC5 cell division cycle 5-like (S. pombe)	None	GSE19615	Breast cancer		Distant Metastasis Free Survival	DF/HCC	Li	HG-U133_Plus_2	222179_at	115	0.843478	0.0305449	0.358554	1.14995	0.588774	0.463507	1.59 [0.30 - 8.53]
GENE	CDC5L	CDC5 cell division cycle 5-like (S. pombe)	None	GSE19615	Breast cancer		Distant Metastasis Free Survival	DF/HCC	Li	HG-U133_Plus_2	209057_x_at	115	0.547826	0.0372532	0.408566	1.16247	0.105917	1.46542	4.33 [0.73 - 25.58]
GENE	CDC5L	CDC5 cell division cycle 5-like (S. pombe)	None	GSE19615	Breast cancer		Distant Metastasis Free Survival	DF/HCC	Li	HG-U133_Plus_2	209056_s_at	115	0.495652	0.0896059	-	0.963305	0.544666	0.462213	1.59 [0.36 - 7.08]
GENE	CDC5L	CDC5 cell division cycle 5-like (S. pombe)	None	GSE3143	Breast cancer		Overall Survival	Duke	Bild	HG-U95A	1621_at	158	0.575949	0.0735096	-	-0.54814	0.279876	-0.203852	0.82 [0.56 - 1.18]
GENE	CDC5L	CDC5 cell division cycle 5-like (S. pombe)	None	GSE3143	Breast cancer		Overall Survival	Duke	Bild	HG-U95A	32040_i_at	158	0.822785	0.256023	-	-0.460851	0.53401	-0.0987894	0.91 [0.66 - 1.24]
GENE	CDC5L	CDC5 cell division cycle 5-like (S. pombe)	None	GSE3143	Breast cancer		Overall Survival	Duke	Bild	HG-U95A	32041_r_at	158	0.272152	0.222298	-	-0.370919	0.929774	-0.0154541	0.98 [0.70 - 1.39]
GENE	CDC5L	CDC5 cell division cycle 5-like (S. pombe)	None	GSE7849	Breast cancer		Disease Free Survival	Duke (1990-2001)	Anders	HG-U95A	1621_at	76	0.289474	0.147091	-	1.05337	0.375326	0.244406	1.28 [0.74 - 2.19]
GENE	CDC5L	CDC5 cell division cycle 5-like (S. pombe)	None	GSE7849	Breast cancer		Disease Free Survival	Duke (1990-2001)	Anders	HG-U95A	32040_i_at	76	0.157895	0.00635427	0.114142	-1.39649	0.375957	-0.238281	0.79 [0.46 - 1.34]
GENE	CDC5L	CDC5 cell division cycle 5-like (S. pombe)	None	GSE7849	Breast cancer		Disease Free Survival	Duke (1990-2001)	Anders	HG-U95A	32041_r_at	76	0.184211	0.119357	-	-0.830756	0.558838	-0.184052	0.83 [0.45 - 1.54]
GENE	CDC5L	CDC5 cell division cycle 5-like (S. pombe)	None	GSE12276	Breast cancer		Relapse Free Survival	EMC	Bos	HG-U133_Plus_2	222179_at	204	0.328431	0.0427511	0.446113	0.302444	0.250999	0.0875072	1.09 [0.94 - 1.27]
GENE	CDC5L	CDC5 cell division cycle 5-like (S. pombe)	None	GSE12276	Breast cancer		Relapse Free Survival	EMC	Bos	HG-U133_Plus_2	222178_s_at	204	0.529412	0.157373	-	-0.200579	0.287528	-0.0811454	0.92 [0.79 - 1.07]
GENE	CDC5L	CDC5 cell division cycle 5-like (S. pombe)	None	GSE12276	Breast cancer		Relapse Free Survival	EMC	Bos	HG-U133_Plus_2	209057_x_at	204	0.156863	0.0341185	0.385819	0.401515	0.388184	0.181296	1.20 [0.79 - 1.81]
GENE	CDC5L	CDC5 cell division cycle 5-like (S. pombe)	None	GSE12276	Breast cancer		Relapse Free Survival	EMC	Bos	HG-U133_Plus_2	209056_s_at	204	0.877451	0.00479822	0.0916213	0.608742	0.088124	0.493699	1.64 [0.93 - 2.89]
GENE	CDC5L	CDC5 cell division cycle 5-like (S. pombe)	None	GSE12276	Breast cancer		Relapse Free Survival	EMC	Bos	HG-U133_Plus_2	209055_s_at	204	0.838235	0.00451216	0.0872793	0.543954	0.33796	0.136852	1.15 [0.87 - 1.52]
GENE	CDC5L	CDC5 cell division cycle 5-like (S. pombe)	None	GSE6532-GPL570	Breast cancer		Distant Metastasis Free Survival	GUYT	Loi	HG-U133_Plus_2	209056_s_at	87	0.83908	0.0226701	0.29255	0.922565	0.203967	0.899543	2.46 [0.61 - 9.85]
GENE	CDC5L	CDC5 cell division cycle 5-like (S. pombe)	None	GSE6532-GPL570	Breast cancer		Relapse Free Survival	GUYT	Loi	HG-U133_Plus_2	222178_s_at	87	0.873563	0.0977916	-	-1.53311	0.553102	-0.654373	0.52 [0.06 - 4.52]
GENE	CDC5L	CDC5 cell division cycle 5-like (S. pombe)	None	GSE6532-GPL570	Breast cancer		Distant Metastasis Free Survival	GUYT	Loi	HG-U133_Plus_2	209055_s_at	87	0.597701	0.0954193	-	0.622166	0.282472	0.350055	1.42 [0.75 - 2.69]
GENE	CDC5L	CDC5 cell division cycle 5-like (S. pombe)	None	GSE6532-GPL570	Breast cancer		Relapse Free Survival	GUYT	Loi	HG-U133_Plus_2	209057_x_at	87	0.804598	0.00238185	0.0522463	1.14747	0.0256923	1.33092	3.78 [1.18 - 12.19]
GENE	CDC5L	CDC5 cell division cycle 5-like (S. pombe)	None	GSE6532-GPL570	Breast cancer		Distant Metastasis Free Survival	GUYT	Loi	HG-U133_Plus_2	222178_s_at	87	0.873563	0.0977916	-	-1.53311	0.553102	-0.654373	0.52 [0.06 - 4.52]
GENE	CDC5L	CDC5 cell division cycle 5-like (S. pombe)	None	GSE6532-GPL570	Breast cancer		Distant Metastasis Free Survival	GUYT	Loi	HG-U133_Plus_2	222179_at	87	0.37931	0.198631	-	0.531817	0.62792	0.526022	1.69 [0.20 - 14.20]
GENE	CDC5L	CDC5 cell division cycle 5-like (S. pombe)	None	GSE6532-GPL570	Breast cancer		Relapse Free Survival	GUYT	Loi	HG-U133_Plus_2	209056_s_at	87	0.83908	0.0226701	0.29255	0.922565	0.203967	0.899543	2.46 [0.61 - 9.85]
GENE	CDC5L	CDC5 cell division cycle 5-like (S. pombe)	None	GSE6532-GPL570	Breast cancer		Distant Metastasis Free Survival	GUYT	Loi	HG-U133_Plus_2	209057_x_at	87	0.804598	0.00238185	0.0522463	1.14747	0.0256923	1.33092	3.78 [1.18 - 12.19]
GENE	CDC5L	CDC5 cell division cycle 5-like (S. pombe)	None	GSE6532-GPL570	Breast cancer		Relapse Free Survival	GUYT	Loi	HG-U133_Plus_2	222179_at	87	0.37931	0.198631	-	0.531817	0.62792	0.526022	1.69 [0.20 - 14.20]
GENE	CDC5L	CDC5 cell division cycle 5-like (S. pombe)	None	GSE6532-GPL570	Breast cancer		Relapse Free Survival	GUYT	Loi	HG-U133_Plus_2	209055_s_at	87	0.597701	0.0954193	-	0.622166	0.282472	0.350055	1.42 [0.75 - 2.69]
GENE	CDC5L	CDC5 cell division cycle 5-like (S. pombe)	None	GSE9195	Breast cancer		Relapse Free Survival	GUYT2	Loi	HG-U133_Plus_2	222178_s_at	77	0.311688	0.00870848	0.145421	15.7071	0.218	1.74647	5.73 [0.36 - 92.32]
GENE	CDC5L	CDC5 cell division cycle 5-like (S. pombe)	None	GSE9195	Breast cancer		Relapse Free Survival	GUYT2	Loi	HG-U133_Plus_2	222179_at	77	0.662338	0.179322	-	-0.991612	0.920504	0.160479	1.17 [0.05 - 27.45]
GENE	CDC5L	CDC5 cell division cycle 5-like (S. pombe)	None	GSE9195	Breast cancer		Distant Metastasis Free Survival	GUYT2	Loi	HG-U133_Plus_2	209056_s_at	77	0.844156	0.153979	-	-15.2981	0.20881	-0.956376	0.38 [0.09 - 1.71]
GENE	CDC5L	CDC5 cell division cycle 5-like (S. pombe)	None	GSE9195	Breast cancer		Relapse Free Survival	GUYT2	Loi	HG-U133_Plus_2	209057_x_at	77	0.38961	0.0181365	0.249972	-1.32191	0.0240426	-2.21598	0.11 [0.02 - 0.75]
GENE	CDC5L	CDC5 cell division cycle 5-like (S. pombe)	None	GSE9195	Breast cancer		Distant Metastasis Free Survival	GUYT2	Loi	HG-U133_Plus_2	209055_s_at	77	0.571429	0.0251221	0.314077	-2.00739	0.181864	-0.83257	0.43 [0.13 - 1.48]
GENE	CDC5L	CDC5 cell division cycle 5-like (S. pombe)	None	GSE9195	Breast cancer		Relapse Free Survival	GUYT2	Loi	HG-U133_Plus_2	209056_s_at	77	0.584416	0.045195	0.461932	-1.4181	0.0582707	-1.40568	0.25 [0.06 - 1.05]
GENE	CDC5L	CDC5 cell division cycle 5-like (S. pombe)	None	GSE9195	Breast cancer		Distant Metastasis Free Survival	GUYT2	Loi	HG-U133_Plus_2	222178_s_at	77	0.311688	0.0225757	0.291701	15.6958	0.866924	0.294055	1.34 [0.04 - 41.83]
GENE	CDC5L	CDC5 cell division cycle 5-like (S. pombe)	None	GSE9195	Breast cancer		Distant Metastasis Free Survival	GUYT2	Loi	HG-U133_Plus_2	222179_at	77	0.662338	0.0254045	0.316495	-15.6714	0.433731	-1.39388	0.25 [0.01 - 8.13]
GENE	CDC5L	CDC5 cell division cycle 5-like (S. pombe)	None	GSE9195	Breast cancer		Relapse Free Survival	GUYT2	Loi	HG-U133_Plus_2	209055_s_at	77	0.61039	0.012927	0.195502	-2.15053	0.0928466	-0.972995	0.38 [0.12 - 1.18]
GENE	CDC5L	CDC5 cell division cycle 5-like (S. pombe)	None	GSE9195	Breast cancer		Distant Metastasis Free Survival	GUYT2	Loi	HG-U133_Plus_2	209057_x_at	77	0.142857	0.013785	0.204961	-1.45877	0.0360303	-2.40305	0.09 [0.01 - 0.86]
GENE	CDC5L	CDC5 cell division cycle 5-like (S. pombe)	None	GSE12093	Breast cancer		Distant Metastasis Free Survival	IO, NCI, TUM, CCF (1992-2000)	Zhang	HG-U133A	222178_s_at	136	0.397059	0.245497	-	0.561558	0.685973	0.0880285	1.09 [0.71 - 1.67]
GENE	CDC5L	CDC5 cell division cycle 5-like (S. pombe)	None	GSE12093	Breast cancer		Distant Metastasis Free Survival	IO, NCI, TUM, CCF (1992-2000)	Zhang	HG-U133A	209056_s_at	136	0.117647	0.0422142	0.442569	-1.00784	0.172462	-1.24936	0.29 [0.05 - 1.73]
GENE	CDC5L	CDC5 cell division cycle 5-like (S. pombe)	None	GSE12093	Breast cancer		Distant Metastasis Free Survival	IO, NCI, TUM, CCF (1992-2000)	Zhang	HG-U133A	209057_x_at	136	0.235294	0.276478	-	0.619535	0.573086	0.283595	1.33 [0.50 - 3.56]
GENE	CDC5L	CDC5 cell division cycle 5-like (S. pombe)	None	GSE12093	Breast cancer		Distant Metastasis Free Survival	IO, NCI, TUM, CCF (1992-2000)	Zhang	HG-U133A	222179_at	136	0.382353	0.023716	0.30185	-1.02426	0.930819	-0.0240589	0.98 [0.57 - 1.68]
GENE	CDC5L	CDC5 cell division cycle 5-like (S. pombe)	None	GSE12093	Breast cancer		Distant Metastasis Free Survival	IO, NCI, TUM, CCF (1992-2000)	Zhang	HG-U133A	209055_s_at	136	0.139706	0.00433724	0.0845889	-1.25519	0.0988325	-0.590575	0.55 [0.27 - 1.12]
GENE	CDC5L	CDC5 cell division cycle 5-like (S. pombe)	None	GSE11121	Breast cancer		Distant Metastasis Free Survival	Mainz (1988-1998)	Schmidt	HG-U133A	222178_s_at	200	0.71	0.031543	0.366321	0.634045	0.384375	0.146816	1.16 [0.83 - 1.61]
GENE	CDC5L	CDC5 cell division cycle 5-like (S. pombe)	None	GSE11121	Breast cancer		Distant Metastasis Free Survival	Mainz (1988-1998)	Schmidt	HG-U133A	209056_s_at	200	0.855	6.68177e-06	0.000309893	1.36504	0.032566	1.63371	5.12 [1.15 - 22.92]
GENE	CDC5L	CDC5 cell division cycle 5-like (S. pombe)	None	GSE11121	Breast cancer		Distant Metastasis Free Survival	Mainz (1988-1998)	Schmidt	HG-U133A	209057_x_at	200	0.185	0.072818	-	-0.623103	0.43254	-0.32399	0.72 [0.32 - 1.62]
GENE	CDC5L	CDC5 cell division cycle 5-like (S. pombe)	None	GSE11121	Breast cancer		Distant Metastasis Free Survival	Mainz (1988-1998)	Schmidt	HG-U133A	222179_at	200	0.85	0.007319	0.127316	0.876575	0.330594	0.202424	1.22 [0.81 - 1.84]
GENE	CDC5L	CDC5 cell division cycle 5-like (S. pombe)	None	GSE11121	Breast cancer		Distant Metastasis Free Survival	Mainz (1988-1998)	Schmidt	HG-U133A	209055_s_at	200	0.71	0.0249345	0.312463	0.668265	0.231217	0.502722	1.65 [0.73 - 3.76]
GENE	CDC5L	CDC5 cell division cycle 5-like (S. pombe)	None	GSE1378	Breast cancer		Relapse Free Survival	MGH (1987-2000)	Ma	Arcturus 22k	13488	60	0.4	0.10111	-	0.655654	0.586238	0.197839	1.22 [0.60 - 2.48]
GENE	CDC5L	CDC5 cell division cycle 5-like (S. pombe)	None	GSE1379	Breast cancer		Relapse Free Survival	MGH (1987-2000)	Ma	Arcturus 22k	13488	60	0.116667	0.0823986	-	-0.850431	0.823762	-0.0659793	0.94 [0.52 - 1.67]
GENE	CDC5L	CDC5 cell division cycle 5-like (S. pombe)	None	GSE9893	Breast cancer		Overall Survival	Montpellier, Bordeaux, Turin (1989-2001)	Chanrion	MLRG Human 21K V12.0	15412	155	0.135484	3.62297e-05	0.00142271	-1.17912	0.000594398	-0.254331	0.78 [0.67 - 0.90]
GENE	CDC5L	CDC5 cell division cycle 5-like (S. pombe)	None	GSE2034	Breast cancer		Distant Metastasis Free Survival	Rotterdam (1980-1995)	Wang	HG-U133A	222178_s_at	286	0.164336	0.0692139	-	-0.433552	0.455218	-0.0829301	0.92 [0.74 - 1.14]
GENE	CDC5L	CDC5 cell division cycle 5-like (S. pombe)	None	GSE2034	Breast cancer		Distant Metastasis Free Survival	Rotterdam (1980-1995)	Wang	HG-U133A	209056_s_at	286	0.370629	0.000666942	0.0181086	0.749441	0.211354	0.427848	1.53 [0.78 - 3.00]
GENE	CDC5L	CDC5 cell division cycle 5-like (S. pombe)	None	GSE2034	Breast cancer		Distant Metastasis Free Survival	Rotterdam (1980-1995)	Wang	HG-U133A	222179_at	286	0.146853	0.0280439	0.33854	-0.519942	0.257558	-0.148977	0.86 [0.67 - 1.12]
GENE	CDC5L	CDC5 cell division cycle 5-like (S. pombe)	None	GSE2034	Breast cancer		Distant Metastasis Free Survival	Rotterdam (1980-1995)	Wang	HG-U133A	209055_s_at	286	0.27972	0.0135687	0.202597	-0.492021	0.1628	-0.160946	0.85 [0.68 - 1.07]
GENE	CDC5L	CDC5 cell division cycle 5-like (S. pombe)	None	GSE2034	Breast cancer		Distant Metastasis Free Survival	Rotterdam (1980-1995)	Wang	HG-U133A	209057_x_at	286	0.258741	0.00492082	0.0934611	-0.569494	0.16912	-0.294161	0.75 [0.49 - 1.13]
GENE	CDC5L	CDC5 cell division cycle 5-like (S. pombe)	None	GSE1456-GPL96	Breast cancer		Disease Specific Survival	Stockholm (1994-1996)	Pawitan	HG-U133A	209055_s_at	159	0.748428	0.00579337	0.106221	0.990238	0.0650043	0.902749	2.47 [0.95 - 6.43]
GENE	CDC5L	CDC5 cell division cycle 5-like (S. pombe)	None	GSE1456-GPL96	Breast cancer		Disease Specific Survival	Stockholm (1994-1996)	Pawitan	HG-U133A	209057_x_at	159	0.559748	0.144554	-	0.543479	0.492274	0.22732	1.26 [0.66 - 2.40]
GENE	CDC5L	CDC5 cell division cycle 5-like (S. pombe)	None	GSE1456-GPL96	Breast cancer		Overall Survival	Stockholm (1994-1996)	Pawitan	HG-U133A	209057_x_at	159	0.232704	0.387064	-	-0.30514	0.986939	-0.00468223	1.00 [0.57 - 1.74]
GENE	CDC5L	CDC5 cell division cycle 5-like (S. pombe)	None	GSE1456-GPL96	Breast cancer		Relapse Free Survival	Stockholm (1994-1996)	Pawitan	HG-U133A	222178_s_at	159	0.27673	0.00173991	0.0403942	1.67702	0.0915485	0.294434	1.34 [0.95 - 1.89]
GENE	CDC5L	CDC5 cell division cycle 5-like (S. pombe)	None	GSE1456-GPL96	Breast cancer		Relapse Free Survival	Stockholm (1994-1996)	Pawitan	HG-U133A	209056_s_at	159	0.610063	0.0012004	0.0296925	1.00523	0.0658051	0.936559	2.55 [0.94 - 6.92]
GENE	CDC5L	CDC5 cell division cycle 5-like (S. pombe)	None	GSE1456-GPL96	Breast cancer		Overall Survival	Stockholm (1994-1996)	Pawitan	HG-U133A	222179_at	159	0.880503	0.287221	-	-0.628538	0.986114	-0.00368653	1.00 [0.66 - 1.51]
GENE	CDC5L	CDC5 cell division cycle 5-like (S. pombe)	None	GSE1456-GPL96	Breast cancer		Relapse Free Survival	Stockholm (1994-1996)	Pawitan	HG-U133A	222179_at	159	0.100629	0.237071	-	0.833723	0.720724	0.0767855	1.08 [0.71 - 1.65]
GENE	CDC5L	CDC5 cell division cycle 5-like (S. pombe)	None	GSE1456-GPL96	Breast cancer		Disease Specific Survival	Stockholm (1994-1996)	Pawitan	HG-U133A	222179_at	159	0.471698	0.311689	-	-0.375593	0.99679	0.00100117	1.00 [0.61 - 1.63]
GENE	CDC5L	CDC5 cell division cycle 5-like (S. pombe)	None	GSE1456-GPL96	Breast cancer		Disease Specific Survival	Stockholm (1994-1996)	Pawitan	HG-U133A	209056_s_at	159	0.610063	4.00534e-05	0.00155602	1.54941	0.0212393	1.29479	3.65 [1.21 - 10.98]
GENE	CDC5L	CDC5 cell division cycle 5-like (S. pombe)	None	GSE1456-GPL96	Breast cancer		Disease Specific Survival	Stockholm (1994-1996)	Pawitan	HG-U133A	222178_s_at	159	0.27673	0.0309274	0.361545	1.23594	0.199843	0.266744	1.31 [0.87 - 1.96]
GENE	CDC5L	CDC5 cell division cycle 5-like (S. pombe)	None	GSE1456-GPL96	Breast cancer		Overall Survival	Stockholm (1994-1996)	Pawitan	HG-U133A	209055_s_at	159	0.748428	0.0793042	-	0.5742	0.200772	0.505322	1.66 [0.76 - 3.59]
GENE	CDC5L	CDC5 cell division cycle 5-like (S. pombe)	None	GSE1456-GPL96	Breast cancer		Relapse Free Survival	Stockholm (1994-1996)	Pawitan	HG-U133A	209057_x_at	159	0.886792	0.237673	-	0.486318	0.484823	0.19789	1.22 [0.70 - 2.12]
GENE	CDC5L	CDC5 cell division cycle 5-like (S. pombe)	None	GSE1456-GPL96	Breast cancer		Overall Survival	Stockholm (1994-1996)	Pawitan	HG-U133A	222178_s_at	159	0.27044	0.147518	-	0.594072	0.654068	0.0808317	1.08 [0.76 - 1.54]
GENE	CDC5L	CDC5 cell division cycle 5-like (S. pombe)	None	GSE1456-GPL96	Breast cancer		Overall Survival	Stockholm (1994-1996)	Pawitan	HG-U133A	209056_s_at	159	0.578616	0.00067406	0.0182724	1.07616	0.055877	0.957953	2.61 [0.98 - 6.96]
GENE	CDC5L	CDC5 cell division cycle 5-like (S. pombe)	None	GSE1456-GPL96	Breast cancer		Relapse Free Survival	Stockholm (1994-1996)	Pawitan	HG-U133A	209055_s_at	159	0.748428	0.00989262	0.160153	0.811518	0.0760019	0.730997	2.08 [0.93 - 4.66]
GENE	CDC5L	CDC5 cell division cycle 5-like (S. pombe)	None	GSE7378	Breast cancer		Disease Free Survival	UCSF	Zhou	U133AAofAv2	209055_s_at	54	0.666667	0.280319	-	0.746038	0.973182	-0.0211698	0.98 [0.28 - 3.36]
GENE	CDC5L	CDC5 cell division cycle 5-like (S. pombe)	None	GSE7378	Breast cancer		Disease Free Survival	UCSF	Zhou	U133AAofAv2	222178_s_at	54	0.5	0.00417328	0.0820415	-16.1328	0.0380644	-7.80294	0.00 [0.00 - 0.65]
GENE	CDC5L	CDC5 cell division cycle 5-like (S. pombe)	None	GSE7378	Breast cancer		Disease Free Survival	UCSF	Zhou	U133AAofAv2	209056_s_at	54	0.444444	0.0648401	-	1.735	0.268937	0.811535	2.25 [0.53 - 9.49]
GENE	CDC5L	CDC5 cell division cycle 5-like (S. pombe)	None	GSE7378	Breast cancer		Disease Free Survival	UCSF	Zhou	U133AAofAv2	222179_at	54	0.12963	0.168602	-	15.3499	0.709351	-0.51756	0.60 [0.04 - 9.06]
GENE	CDC5L	CDC5 cell division cycle 5-like (S. pombe)	None	GSE7378	Breast cancer		Disease Free Survival	UCSF	Zhou	U133AAofAv2	209057_x_at	54	0.12963	0.233659	-	15.3154	0.798939	-0.204824	0.81 [0.17 - 3.94]
GENE	CDC5L	CDC5 cell division cycle 5-like (S. pombe)	None	E-TABM-158	Breast cancer		Relapse Free Survival	UCSF, CPMC (1989-1997)	Chin	HG-U133A	222179_at	117	0.350427	0.0502413	-	-0.613043	0.134895	-1.55605	0.21 [0.03 - 1.62]
GENE	CDC5L	CDC5 cell division cycle 5-like (S. pombe)	None	E-TABM-158	Breast cancer		Relapse Free Survival	UCSF, CPMC (1989-1997)	Chin	HG-U133A	209055_s_at	117	0.692308	0.0604652	-	-0.729565	0.144049	-0.459434	0.63 [0.34 - 1.17]
GENE	CDC5L	CDC5 cell division cycle 5-like (S. pombe)	None	E-TABM-158	Breast cancer		Distant Metastasis Free Survival	UCSF, CPMC (1989-1997)	Chin	HG-U133A	209057_x_at	117	0.521368	0.0737987	-	-0.741802	0.234304	-1.04326	0.35 [0.06 - 1.97]
GENE	CDC5L	CDC5 cell division cycle 5-like (S. pombe)	None	E-TABM-158	Breast cancer		Disease Specific Survival	UCSF, CPMC (1989-1997)	Chin	HG-U133A	222179_at	117	0.34188	0.0174893	0.243561	-0.874657	0.0852453	-2.29809	0.10 [0.01 - 1.38]
GENE	CDC5L	CDC5 cell division cycle 5-like (S. pombe)	None	E-TABM-158	Breast cancer		Disease Specific Survival	UCSF, CPMC (1989-1997)	Chin	HG-U133A	209055_s_at	117	0.820513	0.0259046	0.320749	-1.94736	0.0510219	-0.834949	0.43 [0.19 - 1.00]
GENE	CDC5L	CDC5 cell division cycle 5-like (S. pombe)	None	E-TABM-158	Breast cancer		Distant Metastasis Free Survival	UCSF, CPMC (1989-1997)	Chin	HG-U133A	222179_at	117	0.34188	0.00387853	0.0773968	-1.08761	0.0991467	-2.38225	0.09 [0.01 - 1.57]
GENE	CDC5L	CDC5 cell division cycle 5-like (S. pombe)	None	E-TABM-158	Breast cancer		Disease Specific Survival	UCSF, CPMC (1989-1997)	Chin	HG-U133A	209057_x_at	117	0.495726	0.109351	-	-0.622127	0.399494	-0.667806	0.51 [0.11 - 2.42]
GENE	CDC5L	CDC5 cell division cycle 5-like (S. pombe)	None	E-TABM-158	Breast cancer		Overall Survival	UCSF, CPMC (1989-1997)	Chin	HG-U133A	222179_at	117	0.350427	0.0502413	-	-0.613043	0.134895	-1.55605	0.21 [0.03 - 1.62]
GENE	CDC5L	CDC5 cell division cycle 5-like (S. pombe)	None	E-TABM-158	Breast cancer		Overall Survival	UCSF, CPMC (1989-1997)	Chin	HG-U133A	209055_s_at	117	0.692308	0.0604652	-	-0.729565	0.144049	-0.459434	0.63 [0.34 - 1.17]
GENE	CDC5L	CDC5 cell division cycle 5-like (S. pombe)	None	E-TABM-158	Breast cancer		Distant Metastasis Free Survival	UCSF, CPMC (1989-1997)	Chin	HG-U133A	209055_s_at	117	0.461538	0.00899994	0.149103	-1.06117	0.0190231	-1.11495	0.33 [0.13 - 0.83]
GENE	CDC5L	CDC5 cell division cycle 5-like (S. pombe)	None	E-TABM-158	Breast cancer		Overall Survival	UCSF, CPMC (1989-1997)	Chin	HG-U133A	209057_x_at	117	0.880342	0.0766969	-	-1.21053	0.398872	-0.548621	0.58 [0.16 - 2.07]
GENE	CDC5L	CDC5 cell division cycle 5-like (S. pombe)	None	E-TABM-158	Breast cancer		Relapse Free Survival	UCSF, CPMC (1989-1997)	Chin	HG-U133A	222178_s_at	117	0.102564	0.0189307	0.257718	-0.951764	0.0798676	-2.02347	0.13 [0.01 - 1.27]
GENE	CDC5L	CDC5 cell division cycle 5-like (S. pombe)	None	E-TABM-158	Breast cancer		Disease Specific Survival	UCSF, CPMC (1989-1997)	Chin	HG-U133A	222178_s_at	117	0.102564	0.0114001	0.178111	-1.11253	0.0773221	-2.53309	0.08 [0.00 - 1.32]
GENE	CDC5L	CDC5 cell division cycle 5-like (S. pombe)	None	E-TABM-158	Breast cancer		Relapse Free Survival	UCSF, CPMC (1989-1997)	Chin	HG-U133A	209056_s_at	117	0.820513	0.0314294	0.365443	-1.21658	0.692488	-0.114289	0.89 [0.51 - 1.57]
GENE	CDC5L	CDC5 cell division cycle 5-like (S. pombe)	None	E-TABM-158	Breast cancer		Disease Specific Survival	UCSF, CPMC (1989-1997)	Chin	HG-U133A	209056_s_at	117	0.735043	0.0613868	-	-0.972829	0.455734	-0.249751	0.78 [0.40 - 1.50]
GENE	CDC5L	CDC5 cell division cycle 5-like (S. pombe)	None	E-TABM-158	Breast cancer		Distant Metastasis Free Survival	UCSF, CPMC (1989-1997)	Chin	HG-U133A	222178_s_at	117	0.153846	0.0452521	0.462295	-0.857414	0.921746	-0.0884089	0.92 [0.16 - 5.34]
GENE	CDC5L	CDC5 cell division cycle 5-like (S. pombe)	None	E-TABM-158	Breast cancer		Distant Metastasis Free Survival	UCSF, CPMC (1989-1997)	Chin	HG-U133A	209056_s_at	117	0.282051	0.122374	-	0.812779	0.953062	-0.0210876	0.98 [0.49 - 1.98]
GENE	CDC5L	CDC5 cell division cycle 5-like (S. pombe)	None	E-TABM-158	Breast cancer		Overall Survival	UCSF, CPMC (1989-1997)	Chin	HG-U133A	222178_s_at	117	0.102564	0.0189307	0.257718	-0.951764	0.0798676	-2.02347	0.13 [0.01 - 1.27]
GENE	CDC5L	CDC5 cell division cycle 5-like (S. pombe)	None	E-TABM-158	Breast cancer		Overall Survival	UCSF, CPMC (1989-1997)	Chin	HG-U133A	209056_s_at	117	0.820513	0.0314294	0.365443	-1.21658	0.692488	-0.114289	0.89 [0.51 - 1.57]
GENE	CDC5L	CDC5 cell division cycle 5-like (S. pombe)	None	E-TABM-158	Breast cancer		Relapse Free Survival	UCSF, CPMC (1989-1997)	Chin	HG-U133A	209057_x_at	117	0.880342	0.0766969	-	-1.21053	0.398872	-0.548621	0.58 [0.16 - 2.07]
GENE	CDC5L	CDC5 cell division cycle 5-like (S. pombe)	None	GSE3494-GPL96	Breast cancer		Disease Specific Survival	Uppsala (1987-1989)	Miller	HG-U133A	209057_x_at	236	0.601695	0.114908	-	0.421988	0.684554	0.279296	1.32 [0.34 - 5.09]
GENE	CDC5L	CDC5 cell division cycle 5-like (S. pombe)	None	GSE3494-GPL96	Breast cancer		Disease Specific Survival	Uppsala (1987-1989)	Miller	HG-U133A	222179_at	236	0.716102	0.0395117	0.424334	0.563377	0.699838	0.0867098	1.09 [0.70 - 1.69]
GENE	CDC5L	CDC5 cell division cycle 5-like (S. pombe)	None	GSE3494-GPL96	Breast cancer		Disease Specific Survival	Uppsala (1987-1989)	Miller	HG-U133A	209055_s_at	236	0.584746	0.0362076	0.401094	0.558825	0.886574	0.0400134	1.04 [0.60 - 1.80]
GENE	CDC5L	CDC5 cell division cycle 5-like (S. pombe)	None	GSE3494-GPL96	Breast cancer		Disease Specific Survival	Uppsala (1987-1989)	Miller	HG-U133A	222178_s_at	236	0.165254	0.231834	-	-0.389303	0.822021	0.0409037	1.04 [0.73 - 1.49]
GENE	CDC5L	CDC5 cell division cycle 5-like (S. pombe)	None	GSE3494-GPL96	Breast cancer		Disease Specific Survival	Uppsala (1987-1989)	Miller	HG-U133A	209056_s_at	236	0.711864	0.00840712	0.141573	0.706992	0.511567	0.261892	1.30 [0.59 - 2.84]
GENE	CDC5L	CDC5 cell division cycle 5-like (S. pombe)	None	GSE4922-GPL96	Breast cancer		Disease Free Survival	Uppsala (1987-1989)	Ivshina	HG-U133A	209057_x_at	249	0.204819	0.319618	-	-0.24126	0.745722	-0.178311	0.84 [0.28 - 2.46]
GENE	CDC5L	CDC5 cell division cycle 5-like (S. pombe)	None	GSE4922-GPL96	Breast cancer		Disease Free Survival	Uppsala (1987-1989)	Ivshina	HG-U133A	222179_at	249	0.751004	0.155908	-	0.329954	0.652749	0.0780249	1.08 [0.77 - 1.52]
GENE	CDC5L	CDC5 cell division cycle 5-like (S. pombe)	None	GSE4922-GPL96	Breast cancer		Disease Free Survival	Uppsala (1987-1989)	Ivshina	HG-U133A	209055_s_at	249	0.13253	0.0565783	-	-0.521567	0.770918	-0.0673899	0.93 [0.59 - 1.47]
GENE	CDC5L	CDC5 cell division cycle 5-like (S. pombe)	None	GSE4922-GPL96	Breast cancer		Disease Free Survival	Uppsala (1987-1989)	Ivshina	HG-U133A	222178_s_at	249	0.176707	0.0357115	0.397509	-0.510626	0.505923	-0.0942498	0.91 [0.69 - 1.20]
GENE	CDC5L	CDC5 cell division cycle 5-like (S. pombe)	None	GSE4922-GPL96	Breast cancer		Disease Free Survival	Uppsala (1987-1989)	Ivshina	HG-U133A	209056_s_at	249	0.714859	0.0353473	0.39486	0.464433	0.983442	0.00719104	1.01 [0.51 - 1.99]
GENE	CDC5L	CDC5 cell division cycle 5-like (S. pombe)	None	GSE2990	Breast cancer		Relapse Free Survival	Uppsala, Oxford	Sotiriou	HG-U133A	222178_s_at	125	0.232	0.166512	-	-0.454164	0.679015	-0.343274	0.71 [0.14 - 3.61]
GENE	CDC5L	CDC5 cell division cycle 5-like (S. pombe)	None	GSE2990	Breast cancer		Relapse Free Survival	Uppsala, Oxford	Sotiriou	HG-U133A	209056_s_at	125	0.424	0.154447	-	-0.406573	0.439454	-0.346631	0.71 [0.29 - 1.70]
GENE	CDC5L	CDC5 cell division cycle 5-like (S. pombe)	None	GSE2990	Breast cancer		Distant Metastasis Free Survival	Uppsala, Oxford	Sotiriou	HG-U133A	209057_x_at	125	0.672	0.020265	0.270446	-1.32176	0.114355	-1.12398	0.32 [0.08 - 1.31]
GENE	CDC5L	CDC5 cell division cycle 5-like (S. pombe)	None	GSE2990	Breast cancer		Distant Metastasis Free Survival	Uppsala, Oxford	Sotiriou	HG-U133A	222178_s_at	54	0.740741	0.0563622	-	-1.80363	0.560651	-0.364345	0.69 [0.20 - 2.37]
GENE	CDC5L	CDC5 cell division cycle 5-like (S. pombe)	None	GSE2990	Breast cancer		Distant Metastasis Free Survival	Uppsala, Oxford	Sotiriou	HG-U133A	209056_s_at	54	0.888889	0.112013	-	1.18756	0.933595	0.0421495	1.04 [0.39 - 2.81]
GENE	CDC5L	CDC5 cell division cycle 5-like (S. pombe)	None	GSE2990	Breast cancer		Distant Metastasis Free Survival	Uppsala, Oxford	Sotiriou	HG-U133A	222179_at	125	0.544	0.187566	-	0.50999	0.610057	0.334552	1.40 [0.39 - 5.05]
GENE	CDC5L	CDC5 cell division cycle 5-like (S. pombe)	None	GSE2990	Breast cancer		Relapse Free Survival	Uppsala, Oxford	Sotiriou	HG-U133A	209057_x_at	62	0.548387	0.255177	-	0.557928	0.716088	-0.0601347	0.94 [0.68 - 1.30]
GENE	CDC5L	CDC5 cell division cycle 5-like (S. pombe)	None	GSE2990	Breast cancer		Relapse Free Survival	Uppsala, Oxford	Sotiriou	HG-U133A	222179_at	125	0.152	0.117736	-	-0.581579	0.883289	-0.0748959	0.93 [0.34 - 2.52]
GENE	CDC5L	CDC5 cell division cycle 5-like (S. pombe)	None	GSE2990	Breast cancer		Relapse Free Survival	Uppsala, Oxford	Sotiriou	HG-U133A	209055_s_at	62	0.741935	0.000591665	0.0163569	1.49446	0.161414	1.10217	3.01 [0.64 - 14.08]
GENE	CDC5L	CDC5 cell division cycle 5-like (S. pombe)	None	GSE2990	Breast cancer		Distant Metastasis Free Survival	Uppsala, Oxford	Sotiriou	HG-U133A	209055_s_at	125	0.752	0.10327	-	-0.812507	0.820332	-0.0757759	0.93 [0.48 - 1.78]
GENE	CDC5L	CDC5 cell division cycle 5-like (S. pombe)	None	GSE2990	Breast cancer		Relapse Free Survival	Uppsala, Oxford	Sotiriou	HG-U133A	222179_at	62	0.548387	0.133932	-	-0.739028	0.615703	-0.0930609	0.91 [0.63 - 1.31]
GENE	CDC5L	CDC5 cell division cycle 5-like (S. pombe)	None	GSE2990	Breast cancer		Relapse Free Survival	Uppsala, Oxford	Sotiriou	HG-U133A	209056_s_at	62	0.887097	0.00447004	0.086634	1.52784	0.677124	0.169034	1.18 [0.53 - 2.62]
GENE	CDC5L	CDC5 cell division cycle 5-like (S. pombe)	None	GSE2990	Breast cancer		Relapse Free Survival	Uppsala, Oxford	Sotiriou	HG-U133A	209055_s_at	125	0.328	0.0853421	-	-0.537982	0.393677	-0.227374	0.80 [0.47 - 1.34]
GENE	CDC5L	CDC5 cell division cycle 5-like (S. pombe)	None	GSE2990	Breast cancer		Relapse Free Survival	Uppsala, Oxford	Sotiriou	HG-U133A	222178_s_at	62	0.758065	0.0635167	-	-1.32979	0.544482	-0.311815	0.73 [0.27 - 2.01]
GENE	CDC5L	CDC5 cell division cycle 5-like (S. pombe)	None	GSE2990	Breast cancer		Relapse Free Survival	Uppsala, Oxford	Sotiriou	HG-U133A	209057_x_at	125	0.808	0.0380217	0.413987	-1.17173	0.37528	-0.480122	0.62 [0.21 - 1.79]
GENE	CDC5L	CDC5 cell division cycle 5-like (S. pombe)	None	GSE2990	Breast cancer		Distant Metastasis Free Survival	Uppsala, Oxford	Sotiriou	HG-U133A	222179_at	54	0.5	0.178231	-	-0.79767	0.682573	-0.0917548	0.91 [0.59 - 1.42]
GENE	CDC5L	CDC5 cell division cycle 5-like (S. pombe)	None	GSE2990	Breast cancer		Distant Metastasis Free Survival	Uppsala, Oxford	Sotiriou	HG-U133A	209055_s_at	54	0.759259	0.00251626	0.0546322	1.59899	0.487873	0.690818	2.00 [0.28 - 14.05]
GENE	CDC5L	CDC5 cell division cycle 5-like (S. pombe)	None	GSE2990	Breast cancer		Distant Metastasis Free Survival	Uppsala, Oxford	Sotiriou	HG-U133A	222178_s_at	125	0.88	0.0932247	-	0.756777	0.836315	0.223037	1.25 [0.15 - 10.37]
GENE	CDC5L	CDC5 cell division cycle 5-like (S. pombe)	None	GSE2990	Breast cancer		Distant Metastasis Free Survival	Uppsala, Oxford	Sotiriou	HG-U133A	209056_s_at	125	0.24	0.16793	-	-0.552002	0.836039	-0.107031	0.90 [0.33 - 2.48]
GENE	CDC5L	CDC5 cell division cycle 5-like (S. pombe)	None	GSE2990	Breast cancer		Distant Metastasis Free Survival	Uppsala, Oxford	Sotiriou	HG-U133A	209057_x_at	54	0.722222	0.198133	-	-0.987925	0.732935	-0.0686781	0.93 [0.63 - 1.39]
GENE	CDC5L	CDC5 cell division cycle 5-like (S. pombe)	None	GSE7390	Breast cancer		Overall Survival	Uppsala, Oxford, Stockholm, IGR, GUYT, CRH (1980-1998)	Desmedt	HG-U133A	209057_x_at	198	0.186869	0.112956	-	-0.485533	0.997962	-0.000755657	1.00 [0.56 - 1.78]
GENE	CDC5L	CDC5 cell division cycle 5-like (S. pombe)	None	GSE7390	Breast cancer		Relapse Free Survival	Uppsala, Oxford, Stockholm, IGR, GUYT, CRH (1980-1998)	Desmedt	HG-U133A	222178_s_at	198	0.191919	0.0979498	-	-0.40436	0.457865	0.0591566	1.06 [0.91 - 1.24]
GENE	CDC5L	CDC5 cell division cycle 5-like (S. pombe)	None	GSE7390	Breast cancer		Relapse Free Survival	Uppsala, Oxford, Stockholm, IGR, GUYT, CRH (1980-1998)	Desmedt	HG-U133A	209056_s_at	198	0.883838	0.17077	-	-0.505451	0.435808	0.186169	1.20 [0.75 - 1.92]
GENE	CDC5L	CDC5 cell division cycle 5-like (S. pombe)	None	GSE7390	Breast cancer		Distant Metastasis Free Survival	Uppsala, Oxford, Stockholm, IGR, GUYT, CRH (1980-1998)	Desmedt	HG-U133A	209055_s_at	198	0.777778	0.14864	-	0.402089	0.726006	0.0686298	1.07 [0.73 - 1.57]
GENE	CDC5L	CDC5 cell division cycle 5-like (S. pombe)	None	GSE7390	Breast cancer		Overall Survival	Uppsala, Oxford, Stockholm, IGR, GUYT, CRH (1980-1998)	Desmedt	HG-U133A	222179_at	198	0.727273	0.0278214	0.336719	-0.818117	0.328974	-0.110712	0.90 [0.72 - 1.12]
GENE	CDC5L	CDC5 cell division cycle 5-like (S. pombe)	None	GSE7390	Breast cancer		Overall Survival	Uppsala, Oxford, Stockholm, IGR, GUYT, CRH (1980-1998)	Desmedt	HG-U133A	209055_s_at	198	0.777778	0.16403	-	0.40957	0.544614	0.124225	1.13 [0.76 - 1.69]
GENE	CDC5L	CDC5 cell division cycle 5-like (S. pombe)	None	GSE7390	Breast cancer		Relapse Free Survival	Uppsala, Oxford, Stockholm, IGR, GUYT, CRH (1980-1998)	Desmedt	HG-U133A	209057_x_at	198	0.707071	0.102435	-	-0.405434	0.622266	-0.11217	0.89 [0.57 - 1.40]
GENE	CDC5L	CDC5 cell division cycle 5-like (S. pombe)	None	GSE7390	Breast cancer		Distant Metastasis Free Survival	Uppsala, Oxford, Stockholm, IGR, GUYT, CRH (1980-1998)	Desmedt	HG-U133A	222178_s_at	198	0.191919	0.118012	-	-0.461045	0.975645	-0.00301078	1.00 [0.82 - 1.21]
GENE	CDC5L	CDC5 cell division cycle 5-like (S. pombe)	None	GSE7390	Breast cancer		Distant Metastasis Free Survival	Uppsala, Oxford, Stockholm, IGR, GUYT, CRH (1980-1998)	Desmedt	HG-U133A	209056_s_at	198	0.424242	0.058672	-	0.503816	0.616636	0.133736	1.14 [0.68 - 1.93]
GENE	CDC5L	CDC5 cell division cycle 5-like (S. pombe)	None	GSE7390	Breast cancer		Relapse Free Survival	Uppsala, Oxford, Stockholm, IGR, GUYT, CRH (1980-1998)	Desmedt	HG-U133A	222179_at	198	0.727273	0.0142193	0.209668	-0.66399	0.560862	-0.0513976	0.95 [0.80 - 1.13]
GENE	CDC5L	CDC5 cell division cycle 5-like (S. pombe)	None	GSE7390	Breast cancer		Distant Metastasis Free Survival	Uppsala, Oxford, Stockholm, IGR, GUYT, CRH (1980-1998)	Desmedt	HG-U133A	222179_at	198	0.727273	0.0186316	0.254816	-0.826663	0.312962	-0.108262	0.90 [0.73 - 1.11]
GENE	CDC5L	CDC5 cell division cycle 5-like (S. pombe)	None	GSE7390	Breast cancer		Overall Survival	Uppsala, Oxford, Stockholm, IGR, GUYT, CRH (1980-1998)	Desmedt	HG-U133A	222178_s_at	198	0.191919	0.0842369	-	-0.527625	0.759731	0.0316618	1.03 [0.84 - 1.26]
GENE	CDC5L	CDC5 cell division cycle 5-like (S. pombe)	None	GSE7390	Breast cancer		Overall Survival	Uppsala, Oxford, Stockholm, IGR, GUYT, CRH (1980-1998)	Desmedt	HG-U133A	209056_s_at	198	0.424242	0.0297764	0.35249	0.6151	0.398026	0.231579	1.26 [0.74 - 2.16]
GENE	CDC5L	CDC5 cell division cycle 5-like (S. pombe)	None	GSE7390	Breast cancer		Relapse Free Survival	Uppsala, Oxford, Stockholm, IGR, GUYT, CRH (1980-1998)	Desmedt	HG-U133A	209055_s_at	198	0.606061	0.312485	-	-0.22212	0.596327	0.0926936	1.10 [0.78 - 1.55]
GENE	CDC5L	CDC5 cell division cycle 5-like (S. pombe)	None	GSE7390	Breast cancer		Distant Metastasis Free Survival	Uppsala, Oxford, Stockholm, IGR, GUYT, CRH (1980-1998)	Desmedt	HG-U133A	209057_x_at	198	0.10101	0.114654	-	0.913205	0.848244	0.0539643	1.06 [0.61 - 1.83]
GENE	CDC5L	CDC5 cell division cycle 5-like (S. pombe)	None	GSE12945	Colorectal cancer		Overall Survival	Berlin	Staub	HG-U133A	209056_s_at	62	0.532258	0.173585	-	0.811294	0.658911	0.198007	1.22 [0.51 - 2.94]
GENE	CDC5L	CDC5 cell division cycle 5-like (S. pombe)	None	GSE12945	Colorectal cancer		Overall Survival	Berlin	Staub	HG-U133A	222178_s_at	62	0.419355	0.106711	-	1.18058	0.992277	0.0221255	1.02 [0.01 - 90.21]
GENE	CDC5L	CDC5 cell division cycle 5-like (S. pombe)	None	GSE12945	Colorectal cancer		Disease Free Survival	Berlin	Staub	HG-U133A	209057_x_at	51	0.352941	0.0818444	-	15.7913	0.509447	1.21007	3.35 [0.09 - 122.15]
GENE	CDC5L	CDC5 cell division cycle 5-like (S. pombe)	None	GSE12945	Colorectal cancer		Disease Free Survival	Berlin	Staub	HG-U133A	222179_at	51	0.862745	0.0654546	-	1.52921	0.235665	2.20937	9.11 [0.24 - 351.05]
GENE	CDC5L	CDC5 cell division cycle 5-like (S. pombe)	None	GSE12945	Colorectal cancer		Disease Free Survival	Berlin	Staub	HG-U133A	209055_s_at	51	0.196078	0.245835	-	15.3875	0.971806	0.0681646	1.07 [0.02 - 46.92]
GENE	CDC5L	CDC5 cell division cycle 5-like (S. pombe)	None	GSE12945	Colorectal cancer		Overall Survival	Berlin	Staub	HG-U133A	209057_x_at	62	0.258065	0.142585	-	1.4116	0.658058	0.540399	1.72 [0.16 - 18.79]
GENE	CDC5L	CDC5 cell division cycle 5-like (S. pombe)	None	GSE12945	Colorectal cancer		Overall Survival	Berlin	Staub	HG-U133A	209055_s_at	62	0.758065	0.164054	-	-1.34892	0.387826	-1.17403	0.31 [0.02 - 4.44]
GENE	CDC5L	CDC5 cell division cycle 5-like (S. pombe)	None	GSE12945	Colorectal cancer		Disease Free Survival	Berlin	Staub	HG-U133A	222178_s_at	51	0.196078	0.00913879	0.150843	-2.03524	0.271711	-4.27683	0.01 [0.00 - 28.49]
GENE	CDC5L	CDC5 cell division cycle 5-like (S. pombe)	None	GSE12945	Colorectal cancer		Disease Free Survival	Berlin	Staub	HG-U133A	209056_s_at	51	0.666667	0.100082	-	-15.7169	0.717547	0.260887	1.30 [0.32 - 5.34]
GENE	CDC5L	CDC5 cell division cycle 5-like (S. pombe)	None	GSE12945	Colorectal cancer		Overall Survival	Berlin	Staub	HG-U133A	222179_at	62	0.258065	0.0258344	0.320154	-1.21721	0.722396	-0.514395	0.60 [0.04 - 10.21]
GENE	CDC5L	CDC5 cell division cycle 5-like (S. pombe)	None	GSE17536	Colorectal cancer		Disease Free Survival	MCC	Smith	HG-U133_Plus_2	222178_s_at	145	0.131034	0.0348144	0.39096	1.86091	0.148057	1.91973	6.82 [0.51 - 91.93]
GENE	CDC5L	CDC5 cell division cycle 5-like (S. pombe)	None	GSE17536	Colorectal cancer		Disease Specific Survival	MCC	Smith	HG-U133_Plus_2	209056_s_at	177	0.175141	0.00776258	0.1332	1.45131	0.427664	0.324519	1.38 [0.62 - 3.08]
GENE	CDC5L	CDC5 cell division cycle 5-like (S. pombe)	None	GSE17536	Colorectal cancer		Overall Survival	MCC	Smith	HG-U133_Plus_2	209057_x_at	177	0.146893	0.0306604	0.359459	-0.6043	0.0751316	-0.743343	0.48 [0.21 - 1.08]
GENE	CDC5L	CDC5 cell division cycle 5-like (S. pombe)	None	GSE17536	Colorectal cancer		Disease Specific Survival	MCC	Smith	HG-U133_Plus_2	209055_s_at	177	0.271186	0.0392226	0.422344	0.73664	0.544933	0.195261	1.22 [0.65 - 2.29]
GENE	CDC5L	CDC5 cell division cycle 5-like (S. pombe)	None	GSE17536	Colorectal cancer		Overall Survival	MCC	Smith	HG-U133_Plus_2	209056_s_at	177	0.175141	0.00497754	0.0943082	1.22453	0.143237	0.520647	1.68 [0.84 - 3.38]
GENE	CDC5L	CDC5 cell division cycle 5-like (S. pombe)	None	GSE17536	Colorectal cancer		Disease Free Survival	MCC	Smith	HG-U133_Plus_2	209057_x_at	145	0.22069	0.0969794	-	0.783949	0.969453	-0.0209161	0.98 [0.34 - 2.86]
GENE	CDC5L	CDC5 cell division cycle 5-like (S. pombe)	None	GSE17536	Colorectal cancer		Disease Free Survival	MCC	Smith	HG-U133_Plus_2	209056_s_at	145	0.2	0.0044862	0.0868818	2.32383	0.115386	0.785583	2.19 [0.82 - 5.83]
GENE	CDC5L	CDC5 cell division cycle 5-like (S. pombe)	None	GSE17536	Colorectal cancer		Disease Specific Survival	MCC	Smith	HG-U133_Plus_2	222178_s_at	177	0.129944	0.170574	-	0.698515	0.74388	0.363622	1.44 [0.16 - 12.74]
GENE	CDC5L	CDC5 cell division cycle 5-like (S. pombe)	None	GSE17536	Colorectal cancer		Overall Survival	MCC	Smith	HG-U133_Plus_2	222179_at	177	0.819209	0.078073	-	-0.648867	0.210755	-1.01175	0.36 [0.07 - 1.77]
GENE	CDC5L	CDC5 cell division cycle 5-like (S. pombe)	None	GSE17536	Colorectal cancer		Overall Survival	MCC	Smith	HG-U133_Plus_2	209055_s_at	177	0.361582	0.0318643	0.368796	0.566402	0.321908	0.279274	1.32 [0.76 - 2.30]
GENE	CDC5L	CDC5 cell division cycle 5-like (S. pombe)	None	GSE17536	Colorectal cancer		Disease Specific Survival	MCC	Smith	HG-U133_Plus_2	222179_at	177	0.491525	0.192463	-	-0.356795	0.58026	-0.514188	0.60 [0.10 - 3.70]
GENE	CDC5L	CDC5 cell division cycle 5-like (S. pombe)	None	GSE17536	Colorectal cancer		Disease Specific Survival	MCC	Smith	HG-U133_Plus_2	209057_x_at	177	0.548023	0.099323	-	-0.472147	0.23389	-0.566825	0.57 [0.22 - 1.44]
GENE	CDC5L	CDC5 cell division cycle 5-like (S. pombe)	None	GSE17536	Colorectal cancer		Overall Survival	MCC	Smith	HG-U133_Plus_2	222178_s_at	177	0.423729	0.111628	-	0.39547	0.732533	0.329529	1.39 [0.21 - 9.20]
GENE	CDC5L	CDC5 cell division cycle 5-like (S. pombe)	None	GSE17536	Colorectal cancer		Disease Free Survival	MCC	Smith	HG-U133_Plus_2	222179_at	145	0.475862	0.146279	-	-0.48726	0.659656	-0.502652	0.60 [0.06 - 5.67]
GENE	CDC5L	CDC5 cell division cycle 5-like (S. pombe)	None	GSE17536	Colorectal cancer		Disease Free Survival	MCC	Smith	HG-U133_Plus_2	209055_s_at	145	0.172414	0.0305165	0.358331	1.44589	0.210219	0.489595	1.63 [0.76 - 3.51]
GENE	CDC5L	CDC5 cell division cycle 5-like (S. pombe)	None	GSE14333	Colorectal cancer		Disease Free Survival	Melbourne	Jorissen	HG-U133_Plus_2	209057_x_at	226	0.230089	0.108994	-	-0.479362	0.744213	0.0707936	1.07 [0.70 - 1.64]
GENE	CDC5L	CDC5 cell division cycle 5-like (S. pombe)	None	GSE14333	Colorectal cancer		Disease Free Survival	Melbourne	Jorissen	HG-U133_Plus_2	209056_s_at	226	0.234513	0.0233683	0.298779	-0.650011	0.473523	0.306547	1.36 [0.59 - 3.14]
GENE	CDC5L	CDC5 cell division cycle 5-like (S. pombe)	None	GSE14333	Colorectal cancer		Disease Free Survival	Melbourne	Jorissen	HG-U133_Plus_2	222179_at	226	0.818584	0.170336	-	-0.63626	0.567905	0.0743836	1.08 [0.83 - 1.39]
GENE	CDC5L	CDC5 cell division cycle 5-like (S. pombe)	None	GSE14333	Colorectal cancer		Disease Free Survival	Melbourne	Jorissen	HG-U133_Plus_2	209055_s_at	226	0.265487	0.0862586	-	0.65076	0.348892	0.223281	1.25 [0.78 - 1.99]
GENE	CDC5L	CDC5 cell division cycle 5-like (S. pombe)	None	GSE14333	Colorectal cancer		Disease Free Survival	Melbourne	Jorissen	HG-U133_Plus_2	222178_s_at	226	0.49115	0.00507836	0.0958075	0.82775	0.0440583	0.227309	1.26 [1.01 - 1.57]
GENE	CDC5L	CDC5 cell division cycle 5-like (S. pombe)	None	GSE17537	Colorectal cancer		Overall Survival	VMC	Smith	HG-U133_Plus_2	209056_s_at	55	0.8	0.253991	-	0.550498	0.395079	0.510878	1.67 [0.51 - 5.41]
GENE	CDC5L	CDC5 cell division cycle 5-like (S. pombe)	None	GSE17537	Colorectal cancer		Disease Free Survival	VMC	Smith	HG-U133_Plus_2	209057_x_at	55	0.527273	0.00308241	0.0643814	-1.65372	0.153538	-1.13883	0.32 [0.07 - 1.53]
GENE	CDC5L	CDC5 cell division cycle 5-like (S. pombe)	None	GSE17537	Colorectal cancer		Disease Specific Survival	VMC	Smith	HG-U133_Plus_2	209057_x_at	49	0.44898	0.00451925	0.0873877	-1.72462	0.142471	-1.34095	0.26 [0.04 - 1.57]
GENE	CDC5L	CDC5 cell division cycle 5-like (S. pombe)	None	GSE17537	Colorectal cancer		Disease Free Survival	VMC	Smith	HG-U133_Plus_2	209056_s_at	55	0.109091	0.0948625	-	15.2316	0.152237	0.941792	2.56 [0.71 - 9.31]
GENE	CDC5L	CDC5 cell division cycle 5-like (S. pombe)	None	GSE17537	Colorectal cancer		Overall Survival	VMC	Smith	HG-U133_Plus_2	222179_at	55	0.272727	0.0356158	0.396814	-0.915079	0.249404	-2.05165	0.13 [0.00 - 4.22]
GENE	CDC5L	CDC5 cell division cycle 5-like (S. pombe)	None	GSE17537	Colorectal cancer		Overall Survival	VMC	Smith	HG-U133_Plus_2	209055_s_at	55	0.8	0.209558	-	0.604017	0.958154	0.0325824	1.03 [0.31 - 3.49]
GENE	CDC5L	CDC5 cell division cycle 5-like (S. pombe)	None	GSE17537	Colorectal cancer		Disease Specific Survival	VMC	Smith	HG-U133_Plus_2	209056_s_at	49	0.591837	0.0826524	-	1.019	0.0864768	1.22854	3.42 [0.84 - 13.92]
GENE	CDC5L	CDC5 cell division cycle 5-like (S. pombe)	None	GSE17537	Colorectal cancer		Disease Free Survival	VMC	Smith	HG-U133_Plus_2	209055_s_at	55	0.145455	0.180539	-	-0.755305	0.916583	-0.0696754	0.93 [0.25 - 3.44]
GENE	CDC5L	CDC5 cell division cycle 5-like (S. pombe)	None	GSE17537	Colorectal cancer		Overall Survival	VMC	Smith	HG-U133_Plus_2	222178_s_at	55	0.2	0.195838	-	0.930913	0.825637	0.332391	1.39 [0.07 - 26.83]
GENE	CDC5L	CDC5 cell division cycle 5-like (S. pombe)	None	GSE17537	Colorectal cancer		Disease Specific Survival	VMC	Smith	HG-U133_Plus_2	209055_s_at	49	0.795918	0.0906187	-	0.956255	0.866138	-0.131907	0.88 [0.19 - 4.06]
GENE	CDC5L	CDC5 cell division cycle 5-like (S. pombe)	None	GSE17537	Colorectal cancer		Disease Free Survival	VMC	Smith	HG-U133_Plus_2	222178_s_at	55	0.327273	0.0832494	-	-0.828376	0.447953	-1.20172	0.30 [0.01 - 6.70]
GENE	CDC5L	CDC5 cell division cycle 5-like (S. pombe)	None	GSE17537	Colorectal cancer		Overall Survival	VMC	Smith	HG-U133_Plus_2	209057_x_at	55	0.509091	5.1769e-05	0.00195553	-2.13825	0.0170173	-1.82671	0.16 [0.04 - 0.72]
GENE	CDC5L	CDC5 cell division cycle 5-like (S. pombe)	None	GSE17537	Colorectal cancer		Disease Free Survival	VMC	Smith	HG-U133_Plus_2	222179_at	55	0.872727	0.297604	-	-0.990251	0.928938	-0.158123	0.85 [0.03 - 27.58]
GENE	CDC5L	CDC5 cell division cycle 5-like (S. pombe)	None	GSE17537	Colorectal cancer		Disease Specific Survival	VMC	Smith	HG-U133_Plus_2	222178_s_at	49	0.102041	0.346723	-	-0.715319	0.885134	-0.272577	0.76 [0.02 - 30.74]
GENE	CDC5L	CDC5 cell division cycle 5-like (S. pombe)	None	GSE17537	Colorectal cancer		Disease Specific Survival	VMC	Smith	HG-U133_Plus_2	222179_at	49	0.265306	0.029848	0.353058	-1.19034	0.612566	-1.03151	0.36 [0.01 - 19.31]
GENE	CDC5L	CDC5 cell division cycle 5-like (S. pombe)	None	GSE11595	Esophagus cancer	Adenocarcinoma	Overall Survival	Sutton	Giddings	CRUKDMF_22K_v1.0.0	298612	34	0.764706	0.176633	-	-0.824094	0.253358	-0.481433	0.62 [0.27 - 1.41]
GENE	CDC5L	CDC5 cell division cycle 5-like (S. pombe)	None	GSE22138	Eye cancer	Uveal melanoma	Distant Metastasis Free Survival	BRCIC	Laurent	HG-U133_Plus_2	209056_s_at	63	0.142857	0.147771	-	0.850066	0.526545	0.079536	1.08 [0.85 - 1.38]
GENE	CDC5L	CDC5 cell division cycle 5-like (S. pombe)	None	GSE22138	Eye cancer	Uveal melanoma	Distant Metastasis Free Survival	BRCIC	Laurent	HG-U133_Plus_2	222179_at	63	0.126984	0.00554515	0.102648	-1.13045	0.128241	-16.0589	0.00 [0.00 - 102.92]
GENE	CDC5L	CDC5 cell division cycle 5-like (S. pombe)	None	GSE22138	Eye cancer	Uveal melanoma	Distant Metastasis Free Survival	BRCIC	Laurent	HG-U133_Plus_2	209055_s_at	63	0.365079	0.0526605	-	0.712415	0.553001	0.17892	1.20 [0.66 - 2.16]
GENE	CDC5L	CDC5 cell division cycle 5-like (S. pombe)	None	GSE22138	Eye cancer	Uveal melanoma	Distant Metastasis Free Survival	BRCIC	Laurent	HG-U133_Plus_2	222178_s_at	63	0.15873	0.00126843	0.0310887	-1.20594	0.0655405	-9.41924	0.00 [0.00 - 1.83]
GENE	CDC5L	CDC5 cell division cycle 5-like (S. pombe)	None	GSE22138	Eye cancer	Uveal melanoma	Distant Metastasis Free Survival	BRCIC	Laurent	HG-U133_Plus_2	209057_x_at	63	0.174603	0.00377229	0.0757011	-1.09331	0.517846	-0.674615	0.51 [0.07 - 3.94]
GENE	CDC5L	CDC5 cell division cycle 5-like (S. pombe)	None	GSE2837	Head and neck cancer	Squamous cell carcinoma	Relapse Free Survival	VUMC, VAMC, UTMDACC (1992-2005)	Chung	U133_X3P	g2887434_3p_a_at	28	0.535714	0.0612806	-	-1.10185	0.250297	-1.24583	0.29 [0.03 - 2.41]
GENE	CDC5L	CDC5 cell division cycle 5-like (S. pombe)	None	GSE2837	Head and neck cancer	Squamous cell carcinoma	Relapse Free Survival	VUMC, VAMC, UTMDACC (1992-2005)	Chung	U133_X3P	Hs.278932.1.A1_3p_a_at	28	0.214286	0.120745	-	-0.931287	0.824042	-0.484215	0.62 [0.01 - 44.00]
GENE	CDC5L	CDC5 cell division cycle 5-like (S. pombe)	None	GSE2837	Head and neck cancer	Squamous cell carcinoma	Relapse Free Survival	VUMC, VAMC, UTMDACC (1992-2005)	Chung	U133_X3P	Hs.155174.0.S1_3p_a_at	28	0.571429	0.0423476	0.443452	-1.27842	0.802707	-0.199133	0.82 [0.17 - 3.91]
GENE	CDC5L	CDC5 cell division cycle 5-like (S. pombe)	None	GSE2837	Head and neck cancer	Squamous cell carcinoma	Relapse Free Survival	VUMC, VAMC, UTMDACC (1992-2005)	Chung	U133_X3P	Hs.155174.0.S2_3p_a_at	28	0.321429	0.0910782	-	-0.882585	0.798326	0.105873	1.11 [0.49 - 2.50]
GENE	CDC5L	CDC5 cell division cycle 5-like (S. pombe)	None	jacob-00182-CANDF	Lung cancer	Adenocarcinoma	Overall Survival	CAN/DF	Shedden	HG-U133A	222178_s_at	82	0.341463	0.0952861	-	0.640168	0.36086	0.245086	1.28 [0.76 - 2.16]
GENE	CDC5L	CDC5 cell division cycle 5-like (S. pombe)	None	jacob-00182-CANDF	Lung cancer	Adenocarcinoma	Overall Survival	CAN/DF	Shedden	HG-U133A	209056_s_at	82	0.231707	0.0175366	0.244032	-0.856424	0.231895	-0.516973	0.60 [0.26 - 1.39]
GENE	CDC5L	CDC5 cell division cycle 5-like (S. pombe)	None	jacob-00182-CANDF	Lung cancer	Adenocarcinoma	Overall Survival	CAN/DF	Shedden	HG-U133A	209057_x_at	82	0.121951	0.0799371	-	1.20481	0.410766	0.306964	1.36 [0.65 - 2.82]
GENE	CDC5L	CDC5 cell division cycle 5-like (S. pombe)	None	jacob-00182-CANDF	Lung cancer	Adenocarcinoma	Overall Survival	CAN/DF	Shedden	HG-U133A	209055_s_at	82	0.743902	0.120547	-	-0.682437	0.799095	-0.0918702	0.91 [0.45 - 1.85]
GENE	CDC5L	CDC5 cell division cycle 5-like (S. pombe)	None	jacob-00182-HLM	Lung cancer	Adenocarcinoma	Overall Survival	HLM	Shedden	HG-U133A	209056_s_at	79	0.721519	0.112972	-	-0.500977	0.53488	-0.339857	0.71 [0.24 - 2.08]
GENE	CDC5L	CDC5 cell division cycle 5-like (S. pombe)	None	jacob-00182-HLM	Lung cancer	Adenocarcinoma	Overall Survival	HLM	Shedden	HG-U133A	222178_s_at	79	0.392405	0.0489167	0.485085	-0.518476	0.183681	-0.419685	0.66 [0.35 - 1.22]
GENE	CDC5L	CDC5 cell division cycle 5-like (S. pombe)	None	jacob-00182-HLM	Lung cancer	Adenocarcinoma	Overall Survival	HLM	Shedden	HG-U133A	209055_s_at	79	0.797468	0.157989	-	-0.505747	0.707051	-0.134869	0.87 [0.43 - 1.77]
GENE	CDC5L	CDC5 cell division cycle 5-like (S. pombe)	None	jacob-00182-HLM	Lung cancer	Adenocarcinoma	Overall Survival	HLM	Shedden	HG-U133A	209057_x_at	79	0.367089	0.0478794	0.478741	-0.509775	0.709932	-0.23752	0.79 [0.23 - 2.76]
GENE	CDC5L	CDC5 cell division cycle 5-like (S. pombe)	None	jacob-00182-MSK	Lung cancer	Adenocarcinoma	Overall Survival	MSK	Shedden	HG-U133A	209055_s_at	104	0.442308	0.280933	-	-0.353032	0.651951	-0.217753	0.80 [0.31 - 2.07]
GENE	CDC5L	CDC5 cell division cycle 5-like (S. pombe)	None	jacob-00182-MSK	Lung cancer	Adenocarcinoma	Overall Survival	MSK	Shedden	HG-U133A	222178_s_at	104	0.163462	0.0305804	0.358833	-0.8038	0.167338	-0.657577	0.52 [0.20 - 1.32]
GENE	CDC5L	CDC5 cell division cycle 5-like (S. pombe)	None	jacob-00182-MSK	Lung cancer	Adenocarcinoma	Overall Survival	MSK	Shedden	HG-U133A	209056_s_at	104	0.634615	0.161588	-	-0.500824	0.652864	-0.260545	0.77 [0.25 - 2.40]
GENE	CDC5L	CDC5 cell division cycle 5-like (S. pombe)	None	jacob-00182-MSK	Lung cancer	Adenocarcinoma	Overall Survival	MSK	Shedden	HG-U133A	209057_x_at	104	0.826923	0.142088	-	-0.698975	0.841397	0.106279	1.11 [0.39 - 3.15]
GENE	CDC5L	CDC5 cell division cycle 5-like (S. pombe)	None	GSE13213	Lung cancer	Adenocarcinoma	Overall Survival	Nagoya (1995-1999, 2002-2004)	Tomida	G4112F	A_23_P156471	117	0.871795	0.000832873	0.021852	1.09365	0.00735758	0.941627	2.56 [1.29 - 5.11]
GENE	CDC5L	CDC5 cell division cycle 5-like (S. pombe)	None	GSE31210	Lung cancer	Adenocarcinoma	Relapse Free Survival	NCCRI	Okayama	HG-U133_Plus_2	209055_s_at	204	0.411765	0.00278615	0.0593374	0.919932	0.00132454	1.56684	4.79 [1.84 - 12.47]
GENE	CDC5L	CDC5 cell division cycle 5-like (S. pombe)	None	GSE31210	Lung cancer	Adenocarcinoma	Overall Survival	NCCRI	Okayama	HG-U133_Plus_2	222178_s_at	204	0.328431	0.000207335	0.00663207	-1.31096	0.136279	-0.35419	0.70 [0.44 - 1.12]
GENE	CDC5L	CDC5 cell division cycle 5-like (S. pombe)	None	GSE31210	Lung cancer	Adenocarcinoma	Overall Survival	NCCRI	Okayama	HG-U133_Plus_2	222179_at	204	0.877451	0.0473688	0.475588	0.881726	0.284528	0.293285	1.34 [0.78 - 2.29]
GENE	CDC5L	CDC5 cell division cycle 5-like (S. pombe)	None	GSE31210	Lung cancer	Adenocarcinoma	Relapse Free Survival	NCCRI	Okayama	HG-U133_Plus_2	222178_s_at	204	0.338235	0.00030651	0.0093072	-0.949899	0.0353831	-0.366587	0.69 [0.49 - 0.98]
GENE	CDC5L	CDC5 cell division cycle 5-like (S. pombe)	None	GSE31210	Lung cancer	Adenocarcinoma	Relapse Free Survival	NCCRI	Okayama	HG-U133_Plus_2	222179_at	204	0.877451	0.0448247	0.459567	0.691152	0.153753	0.283298	1.33 [0.90 - 1.96]
GENE	CDC5L	CDC5 cell division cycle 5-like (S. pombe)	None	GSE31210	Lung cancer	Adenocarcinoma	Overall Survival	NCCRI	Okayama	HG-U133_Plus_2	209057_x_at	204	0.848039	5.43728e-09	4.16737e-07	1.86498	6.40542e-05	3.08263	21.82 [4.81 - 98.90]
GENE	CDC5L	CDC5 cell division cycle 5-like (S. pombe)	None	GSE31210	Lung cancer	Adenocarcinoma	Relapse Free Survival	NCCRI	Okayama	HG-U133_Plus_2	209057_x_at	204	0.867647	2.04453e-11	2.05729e-09	1.71852	3.87082e-09	3.41598	30.45 [9.77 - 94.90]
GENE	CDC5L	CDC5 cell division cycle 5-like (S. pombe)	None	GSE31210	Lung cancer	Adenocarcinoma	Overall Survival	NCCRI	Okayama	HG-U133_Plus_2	209056_s_at	204	0.671569	0.1403	-	0.53731	0.527226	0.611621	1.84 [0.28 - 12.28]
GENE	CDC5L	CDC5 cell division cycle 5-like (S. pombe)	None	GSE31210	Lung cancer	Adenocarcinoma	Relapse Free Survival	NCCRI	Okayama	HG-U133_Plus_2	209056_s_at	204	0.132353	0.0694442	-	1.03229	0.573414	0.404558	1.50 [0.37 - 6.13]
GENE	CDC5L	CDC5 cell division cycle 5-like (S. pombe)	None	GSE31210	Lung cancer	Adenocarcinoma	Overall Survival	NCCRI	Okayama	HG-U133_Plus_2	209055_s_at	204	0.259804	0.0285646	0.342774	1.24995	0.0857945	1.11602	3.05 [0.85 - 10.91]
GENE	CDC5L	CDC5 cell division cycle 5-like (S. pombe)	None	jacob-00182-UM	Lung cancer	Adenocarcinoma	Overall Survival	UM	Shedden	HG-U133A	209055_s_at	178	0.365169	0.0564657	-	0.41201	0.908813	-0.0255387	0.97 [0.63 - 1.51]
GENE	CDC5L	CDC5 cell division cycle 5-like (S. pombe)	None	jacob-00182-UM	Lung cancer	Adenocarcinoma	Overall Survival	UM	Shedden	HG-U133A	209057_x_at	178	0.657303	0.122811	-	-0.328088	0.838932	0.0807568	1.08 [0.50 - 2.36]
GENE	CDC5L	CDC5 cell division cycle 5-like (S. pombe)	None	jacob-00182-UM	Lung cancer	Adenocarcinoma	Overall Survival	UM	Shedden	HG-U133A	222178_s_at	178	0.820225	0.279616	-	0.264267	0.758946	0.0453236	1.05 [0.78 - 1.40]
GENE	CDC5L	CDC5 cell division cycle 5-like (S. pombe)	None	jacob-00182-UM	Lung cancer	Adenocarcinoma	Overall Survival	UM	Shedden	HG-U133A	209056_s_at	178	0.837079	0.13746	-	0.352499	0.493677	0.236858	1.27 [0.64 - 2.50]
GENE	CDC5L	CDC5 cell division cycle 5-like (S. pombe)	None	GSE3141	Lung cancer	NSCLC	Overall Survival	Duke	Bild	HG-U133_Plus_2	222178_s_at	111	0.531532	0.135799	-	-0.400497	0.347792	-0.136694	0.87 [0.66 - 1.16]
GENE	CDC5L	CDC5 cell division cycle 5-like (S. pombe)	None	GSE3141	Lung cancer	NSCLC	Overall Survival	Duke	Bild	HG-U133_Plus_2	222179_at	111	0.891892	0.00645768	0.11558	0.960236	0.429429	0.138364	1.15 [0.81 - 1.62]
GENE	CDC5L	CDC5 cell division cycle 5-like (S. pombe)	None	GSE3141	Lung cancer	NSCLC	Overall Survival	Duke	Bild	HG-U133_Plus_2	209057_x_at	111	0.576577	0.0877388	-	-0.464554	0.456679	-0.270495	0.76 [0.37 - 1.56]
GENE	CDC5L	CDC5 cell division cycle 5-like (S. pombe)	None	GSE3141	Lung cancer	NSCLC	Overall Survival	Duke	Bild	HG-U133_Plus_2	209056_s_at	111	0.801802	0.16704	-	0.433165	0.964094	0.0209466	1.02 [0.41 - 2.54]
GENE	CDC5L	CDC5 cell division cycle 5-like (S. pombe)	None	GSE3141	Lung cancer	NSCLC	Overall Survival	Duke	Bild	HG-U133_Plus_2	209055_s_at	111	0.108108	0.0210338	0.277625	-0.791875	0.313964	-0.229013	0.80 [0.51 - 1.24]
GENE	CDC5L	CDC5 cell division cycle 5-like (S. pombe)	None	GSE14814	Lung cancer	NSCLC	Overall Survival	JRB.10	Zhu	HG-U133A	222178_s_at	90	0.877778	0.114089	-	-1.09372	0.824695	-0.282715	0.75 [0.06 - 9.20]
GENE	CDC5L	CDC5 cell division cycle 5-like (S. pombe)	None	GSE14814	Lung cancer	NSCLC	Disease Specific Survival	JRB.10	Zhu	HG-U133A	222178_s_at	90	0.611111	0.0615282	-	-0.791753	0.554123	-0.883524	0.41 [0.02 - 7.72]
GENE	CDC5L	CDC5 cell division cycle 5-like (S. pombe)	None	GSE14814	Lung cancer	NSCLC	Overall Survival	JRB.10	Zhu	HG-U133A	209056_s_at	90	0.377778	0.00199518	0.0452053	1.22085	0.594774	0.210413	1.23 [0.57 - 2.68]
GENE	CDC5L	CDC5 cell division cycle 5-like (S. pombe)	None	GSE14814	Lung cancer	NSCLC	Disease Specific Survival	JRB.10	Zhu	HG-U133A	209056_s_at	90	0.388889	0.0127104	0.19308	1.08995	0.644022	0.210101	1.23 [0.51 - 3.01]
GENE	CDC5L	CDC5 cell division cycle 5-like (S. pombe)	None	GSE14814	Lung cancer	NSCLC	Disease Specific Survival	JRB.10	Zhu	HG-U133A	222179_at	90	0.888889	0.0348437	0.391175	0.936324	0.463796	0.739548	2.09 [0.29 - 15.15]
GENE	CDC5L	CDC5 cell division cycle 5-like (S. pombe)	None	GSE14814	Lung cancer	NSCLC	Overall Survival	JRB.10	Zhu	HG-U133A	209057_x_at	90	0.866667	0.11295	-	0.655753	0.951487	0.0376351	1.04 [0.31 - 3.49]
GENE	CDC5L	CDC5 cell division cycle 5-like (S. pombe)	None	GSE14814	Lung cancer	NSCLC	Disease Specific Survival	JRB.10	Zhu	HG-U133A	209057_x_at	90	0.866667	0.0252351	0.315045	0.940885	0.201776	0.916229	2.50 [0.61 - 10.21]
GENE	CDC5L	CDC5 cell division cycle 5-like (S. pombe)	None	GSE14814	Lung cancer	NSCLC	Overall Survival	JRB.10	Zhu	HG-U133A	222179_at	90	0.888889	0.155147	-	0.624081	0.67486	0.368358	1.45 [0.26 - 8.08]
GENE	CDC5L	CDC5 cell division cycle 5-like (S. pombe)	None	GSE14814	Lung cancer	NSCLC	Disease Specific Survival	JRB.10	Zhu	HG-U133A	209055_s_at	90	0.844444	0.0313997	0.365214	0.87056	0.104005	0.995566	2.71 [0.81 - 8.99]
GENE	CDC5L	CDC5 cell division cycle 5-like (S. pombe)	None	GSE14814	Lung cancer	NSCLC	Overall Survival	JRB.10	Zhu	HG-U133A	209055_s_at	90	0.222222	0.133821	-	0.705114	0.474199	0.395586	1.49 [0.50 - 4.39]
GENE	CDC5L	CDC5 cell division cycle 5-like (S. pombe)	None	GSE8894	Lung cancer	NSCLC	Relapse Free Survival	Seoul (1995-2005)	Lee	HG-U133_Plus_2	222178_s_at	138	0.862319	0.0803735	-	-0.735908	0.15252	-6.19081	0.00 [0.00 - 9.88]
GENE	CDC5L	CDC5 cell division cycle 5-like (S. pombe)	None	GSE8894	Lung cancer	NSCLC	Relapse Free Survival	Seoul (1995-2005)	Lee	HG-U133_Plus_2	222179_at	138	0.166667	0.00643576	0.115276	-0.733114	0.321659	-2.65543	0.07 [0.00 - 13.41]
GENE	CDC5L	CDC5 cell division cycle 5-like (S. pombe)	None	GSE8894	Lung cancer	NSCLC	Relapse Free Survival	Seoul (1995-2005)	Lee	HG-U133_Plus_2	209057_x_at	138	0.789855	0.00613795	0.111111	-1.04777	0.0978613	-0.209699	0.81 [0.63 - 1.04]
GENE	CDC5L	CDC5 cell division cycle 5-like (S. pombe)	None	GSE8894	Lung cancer	NSCLC	Relapse Free Survival	Seoul (1995-2005)	Lee	HG-U133_Plus_2	209056_s_at	138	0.884058	0.000570306	0.0158529	1.02349	0.0752078	0.403197	1.50 [0.96 - 2.33]
GENE	CDC5L	CDC5 cell division cycle 5-like (S. pombe)	None	GSE8894	Lung cancer	NSCLC	Relapse Free Survival	Seoul (1995-2005)	Lee	HG-U133_Plus_2	209055_s_at	138	0.876812	0.00055075	0.0153886	1.02782	0.046619	0.248336	1.28 [1.00 - 1.64]
GENE	CDC5L	CDC5 cell division cycle 5-like (S. pombe)	None	GSE4573	Lung cancer	Squamous cell carcinoma	Overall Survival	Michigan (1991-2002)	Raponi	HG-U133A	209055_s_at	129	0.317829	0.0475902	0.476958	0.559006	0.281866	0.327288	1.39 [0.76 - 2.52]
GENE	CDC5L	CDC5 cell division cycle 5-like (S. pombe)	None	GSE4573	Lung cancer	Squamous cell carcinoma	Overall Survival	Michigan (1991-2002)	Raponi	HG-U133A	222178_s_at	129	0.116279	0.0290304	0.346532	-0.714462	0.420989	0.124302	1.13 [0.84 - 1.53]
GENE	CDC5L	CDC5 cell division cycle 5-like (S. pombe)	None	GSE4573	Lung cancer	Squamous cell carcinoma	Overall Survival	Michigan (1991-2002)	Raponi	HG-U133A	209056_s_at	129	0.891473	0.105824	-	0.578914	0.90933	0.0545517	1.06 [0.41 - 2.70]
GENE	CDC5L	CDC5 cell division cycle 5-like (S. pombe)	None	GSE4573	Lung cancer	Squamous cell carcinoma	Overall Survival	Michigan (1991-2002)	Raponi	HG-U133A	209057_x_at	129	0.868217	0.174473	-	-0.5754	0.457088	-0.241316	0.79 [0.42 - 1.48]
GENE	CDC5L	CDC5 cell division cycle 5-like (S. pombe)	None	GSE4573	Lung cancer	Squamous cell carcinoma	Overall Survival	Michigan (1991-2002)	Raponi	HG-U133A	222179_at	129	0.372093	0.0194793	0.262994	0.636887	0.13945	0.288425	1.33 [0.91 - 1.96]
GENE	CDC5L	CDC5 cell division cycle 5-like (S. pombe)	None	GSE17710	Lung cancer	Squamous cell carcinoma	Overall Survival	UNC	Wilkerson	Agilent-UNC-custom-4X44K	27784	56	0.892857	0.351665	-	-0.669806	0.918269	0.0437185	1.04 [0.45 - 2.41]
GENE	CDC5L	CDC5 cell division cycle 5-like (S. pombe)	None	GSE17710	Lung cancer	Squamous cell carcinoma	Relapse Free Survival	UNC	Wilkerson	Agilent-UNC-custom-4X44K	27784	56	0.892857	0.228422	-	-0.853792	0.867946	0.0660073	1.07 [0.49 - 2.33]
GENE	CDC5L	CDC5 cell division cycle 5-like (S. pombe)	None	GSE9891	Ovarian cancer		Overall Survival	AOCS, RBH, WH, NKI-AVL (1992-2006)	Tothill	HG-U133_Plus_2	209056_s_at	278	0.870504	0.0375191	0.410449	-0.745796	0.60541	-0.110433	0.90 [0.59 - 1.36]
GENE	CDC5L	CDC5 cell division cycle 5-like (S. pombe)	None	GSE9891	Ovarian cancer		Overall Survival	AOCS, RBH, WH, NKI-AVL (1992-2006)	Tothill	HG-U133_Plus_2	209055_s_at	278	0.100719	0.00518715	0.0974164	-0.773678	0.0804474	-0.322793	0.72 [0.50 - 1.04]
GENE	CDC5L	CDC5 cell division cycle 5-like (S. pombe)	None	GSE9891	Ovarian cancer		Overall Survival	AOCS, RBH, WH, NKI-AVL (1992-2006)	Tothill	HG-U133_Plus_2	222179_at	278	0.370504	0.0268769	0.328915	-0.420093	0.141631	-0.791661	0.45 [0.16 - 1.30]
GENE	CDC5L	CDC5 cell division cycle 5-like (S. pombe)	None	GSE9891	Ovarian cancer		Overall Survival	AOCS, RBH, WH, NKI-AVL (1992-2006)	Tothill	HG-U133_Plus_2	222178_s_at	278	0.194245	0.0200345	0.268273	0.62043	0.0748727	1.30134	3.67 [0.88 - 15.38]
GENE	CDC5L	CDC5 cell division cycle 5-like (S. pombe)	None	GSE9891	Ovarian cancer		Overall Survival	AOCS, RBH, WH, NKI-AVL (1992-2006)	Tothill	HG-U133_Plus_2	209057_x_at	278	0.233813	0.22558	-	-0.262509	0.938736	-0.0164673	0.98 [0.65 - 1.50]
GENE	CDC5L	CDC5 cell division cycle 5-like (S. pombe)	None	DUKE-OC	Ovarian cancer		Overall Survival	Duke	Bild	HG-U133A	209057_x_at	133	0.714286	0.00480233	0.0916832	0.682162	0.00781504	0.315416	1.37 [1.09 - 1.73]
GENE	CDC5L	CDC5 cell division cycle 5-like (S. pombe)	None	DUKE-OC	Ovarian cancer		Overall Survival	Duke	Bild	HG-U133A	209055_s_at	133	0.24812	0.00711903	0.124629	-0.651974	0.137642	-0.227614	0.80 [0.59 - 1.08]
GENE	CDC5L	CDC5 cell division cycle 5-like (S. pombe)	None	DUKE-OC	Ovarian cancer		Overall Survival	Duke	Bild	HG-U133A	222178_s_at	133	0.586466	0.00558545	0.103231	0.649446	0.145404	0.573077	1.77 [0.82 - 3.84]
GENE	CDC5L	CDC5 cell division cycle 5-like (S. pombe)	None	DUKE-OC	Ovarian cancer		Overall Survival	Duke	Bild	HG-U133A	209056_s_at	133	0.481203	0.00148167	0.0353723	-0.75067	0.0295758	-0.472125	0.62 [0.41 - 0.95]
GENE	CDC5L	CDC5 cell division cycle 5-like (S. pombe)	None	DUKE-OC	Ovarian cancer		Overall Survival	Duke	Bild	HG-U133A	222179_at	133	0.766917	0.00246142	0.0536623	0.773346	0.0535023	1.85332	6.38 [0.97 - 41.87]
GENE	CDC5L	CDC5 cell division cycle 5-like (S. pombe)	None	GSE8841	Ovarian cancer		Overall Survival	Milan (1992-2003)	Marchini	G4100A	1130	81	0	1	-	0	1	0	1.00 [1.00 - 1.00]
GENE	CDC5L	CDC5 cell division cycle 5-like (S. pombe)	None	GSE26712	Ovarian cancer		Overall Survival	MSKCC (1990-2003)	Bonome	HG-U133_Plus_2	209057_x_at	185	0.162162	0.0870411	-	-0.386122	0.484621	-0.10151	0.90 [0.68 - 1.20]
GENE	CDC5L	CDC5 cell division cycle 5-like (S. pombe)	None	GSE26712	Ovarian cancer		Disease Free Survival	MSKCC (1990-2003)	Bonome	HG-U133_Plus_2	209055_s_at	185	0.108108	0.0452021	0.461977	0.519902	0.637665	0.0903561	1.09 [0.75 - 1.59]
GENE	CDC5L	CDC5 cell division cycle 5-like (S. pombe)	None	GSE26712	Ovarian cancer		Overall Survival	MSKCC (1990-2003)	Bonome	HG-U133_Plus_2	209056_s_at	185	0.697297	0.156427	-	-0.275974	0.308158	-0.145297	0.86 [0.65 - 1.14]
GENE	CDC5L	CDC5 cell division cycle 5-like (S. pombe)	None	GSE26712	Ovarian cancer		Disease Free Survival	MSKCC (1990-2003)	Bonome	HG-U133_Plus_2	222178_s_at	185	0.837838	0.454686	-	0.167365	0.931668	-0.0307497	0.97 [0.48 - 1.96]
GENE	CDC5L	CDC5 cell division cycle 5-like (S. pombe)	None	GSE26712	Ovarian cancer		Disease Free Survival	MSKCC (1990-2003)	Bonome	HG-U133_Plus_2	222179_at	185	0.108108	0.0519078	-	0.493559	0.921146	0.025789	1.03 [0.62 - 1.71]
GENE	CDC5L	CDC5 cell division cycle 5-like (S. pombe)	None	GSE26712	Ovarian cancer		Overall Survival	MSKCC (1990-2003)	Bonome	HG-U133_Plus_2	209055_s_at	185	0.724324	0.0450039	0.460713	-0.431142	0.977675	0.00593708	1.01 [0.66 - 1.52]
GENE	CDC5L	CDC5 cell division cycle 5-like (S. pombe)	None	GSE26712	Ovarian cancer		Disease Free Survival	MSKCC (1990-2003)	Bonome	HG-U133_Plus_2	209057_x_at	185	0.162162	0.126703	-	-0.323976	0.510471	-0.0854075	0.92 [0.71 - 1.18]
GENE	CDC5L	CDC5 cell division cycle 5-like (S. pombe)	None	GSE26712	Ovarian cancer		Overall Survival	MSKCC (1990-2003)	Bonome	HG-U133_Plus_2	222178_s_at	185	0.475676	0.278241	-	0.192693	0.729431	0.131868	1.14 [0.54 - 2.41]
GENE	CDC5L	CDC5 cell division cycle 5-like (S. pombe)	None	GSE26712	Ovarian cancer		Overall Survival	MSKCC (1990-2003)	Bonome	HG-U133_Plus_2	222179_at	185	0.12973	0.107698	-	0.41236	0.738286	0.096015	1.10 [0.63 - 1.93]
GENE	CDC5L	CDC5 cell division cycle 5-like (S. pombe)	None	GSE26712	Ovarian cancer		Disease Free Survival	MSKCC (1990-2003)	Bonome	HG-U133_Plus_2	209056_s_at	185	0.583784	0.153356	-	-0.236401	0.446308	-0.0985608	0.91 [0.70 - 1.17]
GENE	CDC5L	CDC5 cell division cycle 5-like (S. pombe)	None	GSE17260	Ovarian cancer		Progression Free Survival	Niigata (1997-2008)	Yoshihara	G4112A	A_23_P156471	110	0.145455	0.0331632	0.378676	-0.652054	0.375108	-0.239557	0.79 [0.46 - 1.34]
GENE	CDC5L	CDC5 cell division cycle 5-like (S. pombe)	None	GSE17260	Ovarian cancer		Overall Survival	Niigata (1997-2008)	Yoshihara	G4112A	A_23_P156471	110	0.727273	0.0860052	-	0.532845	0.759207	-0.0995538	0.91 [0.48 - 1.71]
GENE	CDC5L	CDC5 cell division cycle 5-like (S. pombe)	None	GSE14764	Ovarian cancer		Overall Survival	TOC	Denkert	HG-U133A	209055_s_at	80	0.15	0.0211044	0.278279	15.399	0.0345501	0.547825	1.73 [1.04 - 2.87]
GENE	CDC5L	CDC5 cell division cycle 5-like (S. pombe)	None	GSE14764	Ovarian cancer		Overall Survival	TOC	Denkert	HG-U133A	209057_x_at	80	0.6125	0.0959356	-	0.716442	0.0761151	0.879769	2.41 [0.91 - 6.37]
GENE	CDC5L	CDC5 cell division cycle 5-like (S. pombe)	None	GSE14764	Ovarian cancer		Overall Survival	TOC	Denkert	HG-U133A	209056_s_at	80	0.8875	0.0386722	0.418531	1.01919	0.0533618	0.670965	1.96 [0.99 - 3.86]
GENE	CDC5L	CDC5 cell division cycle 5-like (S. pombe)	None	GSE14764	Ovarian cancer		Overall Survival	TOC	Denkert	HG-U133A	222178_s_at	80	0.6625	0.0849112	-	0.754512	0.855034	0.0297357	1.03 [0.75 - 1.42]
GENE	CDC5L	CDC5 cell division cycle 5-like (S. pombe)	None	GSE14764	Ovarian cancer		Overall Survival	TOC	Denkert	HG-U133A	222179_at	80	0.3625	0.00947964	0.155082	-1.10172	0.107688	-0.329885	0.72 [0.48 - 1.07]
GENE	CDC5L	CDC5 cell division cycle 5-like (S. pombe)	None	GSE16560	Prostate cancer		Overall Survival	Sweden (1977-1999)	Sboner	6K DASL	DAP1_3965	281	0.86121	0.029281	0.348541	0.420894	0.0479131	0.263844	1.30 [1.00 - 1.69]
GENE	CDC5L	CDC5 cell division cycle 5-like (S. pombe)	None	GSE19234	Skin cancer	Melanoma	Overall Survival	NYU	Bogunovic	HG-U133_Plus_2	209057_x_at	38	0.842105	0.0384013	0.416644	1.19681	0.274971	0.739055	2.09 [0.56 - 7.89]
GENE	CDC5L	CDC5 cell division cycle 5-like (S. pombe)	None	GSE19234	Skin cancer	Melanoma	Overall Survival	NYU	Bogunovic	HG-U133_Plus_2	209056_s_at	38	0.868421	0.00879937	0.146573	1.48827	0.384964	0.469236	1.60 [0.55 - 4.61]
GENE	CDC5L	CDC5 cell division cycle 5-like (S. pombe)	None	GSE19234	Skin cancer	Melanoma	Overall Survival	NYU	Bogunovic	HG-U133_Plus_2	209055_s_at	38	0.763158	0.0108463	0.17161	1.357	0.0271406	0.994935	2.70 [1.12 - 6.54]
GENE	CDC5L	CDC5 cell division cycle 5-like (S. pombe)	None	GSE19234	Skin cancer	Melanoma	Overall Survival	NYU	Bogunovic	HG-U133_Plus_2	222178_s_at	38	0.368421	0.0477819	0.478141	-0.928703	0.473566	-0.155442	0.86 [0.56 - 1.31]
GENE	CDC5L	CDC5 cell division cycle 5-like (S. pombe)	None	GSE19234	Skin cancer	Melanoma	Overall Survival	NYU	Bogunovic	HG-U133_Plus_2	222179_at	38	0.605263	0.00907189	0.150006	1.22123	0.0313108	1.80882	6.10 [1.18 - 31.67]
GENE	CDC5L	CDC5 cell division cycle 5-like (S. pombe)	None	GSE30929	Soft tissue cancer	Liposarcoma	Distant Recurrence Free Survival	MSKCC (1993-2008)	Gobble	HG-U133A	209057_x_at	140	0.892857	0.0437851	0.452868	-1.35354	0.744158	-0.159273	0.85 [0.33 - 2.22]
GENE	CDC5L	CDC5 cell division cycle 5-like (S. pombe)	None	GSE30929	Soft tissue cancer	Liposarcoma	Distant Recurrence Free Survival	MSKCC (1993-2008)	Gobble	HG-U133A	209055_s_at	140	0.728571	6.53911e-05	0.0024062	1.10862	0.00814723	0.966255	2.63 [1.28 - 5.38]
GENE	CDC5L	CDC5 cell division cycle 5-like (S. pombe)	None	GSE30929	Soft tissue cancer	Liposarcoma	Distant Recurrence Free Survival	MSKCC (1993-2008)	Gobble	HG-U133A	222178_s_at	140	0.2	0.200071	-	0.552549	0.50488	-1.42618	0.24 [0.00 - 15.89]
GENE	CDC5L	CDC5 cell division cycle 5-like (S. pombe)	None	GSE30929	Soft tissue cancer	Liposarcoma	Distant Recurrence Free Survival	MSKCC (1993-2008)	Gobble	HG-U133A	209056_s_at	140	0.735714	4.85002e-09	3.74101e-07	1.56291	0.000375781	1.16844	3.22 [1.69 - 6.12]
GENE	CDC5L	CDC5 cell division cycle 5-like (S. pombe)	None	GSE30929	Soft tissue cancer	Liposarcoma	Distant Recurrence Free Survival	MSKCC (1993-2008)	Gobble	HG-U133A	222179_at	140	0.557143	0.0275204	0.334246	-0.664487	0.0662988	-1.89902	0.15 [0.02 - 1.14]

## Sheet: DHX16
TYPE	ID_NAME	ID_DESCRIPTION	DATA_POSTPROCESSING	DATASET	CANCER TYPE	SUBTYPE	ENDPOINT	COHORT	CONTRIBUTOR	ARRAY TYPE	PROBE ID	N	CUTPOINT	MINIMUM P-VALUE	CORRECTED P-VALUE	ln(HR-high / HR-low)	COX P-VALUE	ln(HR)	HR [95% CI-low CI-upp]
GENE	DHX16	DEAH (Asp-Glu-Ala-His) box polypeptide 16	None	GSE5287	Bladder cancer		Overall Survival	Aarhus (1995-2004)	Als	HG-U133A	203694_s_at	30	0.733333	0.0945495	-	0.749078	0.696204	-0.218844	0.80 [0.27 - 2.41]
GENE	DHX16	DEAH (Asp-Glu-Ala-His) box polypeptide 16	None	GSE13507	Bladder cancer		Overall Survival	CNUH	Kim	Human-6 v2	ILMN_1716922	165	0.890909	0.000874342	0.0227653	1.03195	0.000336503	0.907184	2.48 [1.51 - 4.07]
GENE	DHX16	DEAH (Asp-Glu-Ala-His) box polypeptide 16	None	GSE13507	Bladder cancer	Transitional cell carcinoma	Disease Specific Survival	CNUH	Kim	Human-6 v2	ILMN_1716922	165	0.878788	3.53433e-05	0.00139157	1.45842	0.00029898	1.17091	3.22 [1.71 - 6.08]
GENE	DHX16	DEAH (Asp-Glu-Ala-His) box polypeptide 16	None	GSE12417-GPL96	Blood cancer	AML	Overall Survival	AMLCG (1999-2003)	Metzeler	HG-U133A	203694_s_at	163	0.803681	0.00522554	0.097982	0.638567	0.17033	0.307909	1.36 [0.88 - 2.11]
GENE	DHX16	DEAH (Asp-Glu-Ala-His) box polypeptide 16	None	GSE12417-GPL570	Blood cancer	AML	Overall Survival	AMLCG (2004)	Metzeler	HG-U133_Plus_2	203694_s_at	79	0.708861	0.0426768	0.445624	0.617721	0.0833557	0.601293	1.82 [0.92 - 3.60]
GENE	DHX16	DEAH (Asp-Glu-Ala-His) box polypeptide 16	None	GSE5122	Blood cancer	AML	Overall Survival	San Diego	Raponi	HG-U133A	203694_s_at	58	0.293103	0.246333	-	-0.344787	0.666426	-0.171696	0.84 [0.39 - 1.84]
GENE	DHX16	DEAH (Asp-Glu-Ala-His) box polypeptide 16	None	GSE8970	Blood cancer	AML	Overall Survival	San Diego	Raponi	HG-U133A	203694_s_at	34	0.382353	0.022915	0.294744	0.925951	0.146212	0.922389	2.52 [0.72 - 8.73]
GENE	DHX16	DEAH (Asp-Glu-Ala-His) box polypeptide 16	None	GSE4475	Blood cancer	B-cell lymphoma	Overall Survival	Berlin (2003-2005)	Hummel	HG-U133A	203694_s_at	158	0.424051	0.0618421	-	-0.432396	0.344368	-0.411279	0.66 [0.28 - 1.55]
GENE	DHX16	DEAH (Asp-Glu-Ala-His) box polypeptide 16	None	E-TABM-346	Blood cancer	DLBCL	Overall Survival	GELA (1998-2000)	Jais	HG-U133A	203694_s_at	53	0.415094	0.00842695	0.141828	1.04411	0.0610487	1.60396	4.97 [0.93 - 26.64]
GENE	DHX16	DEAH (Asp-Glu-Ala-His) box polypeptide 16	None	E-TABM-346	Blood cancer	DLBCL	Event Free Survival	GELA (1998-2000)	Jais	HG-U133A	203694_s_at	53	0.339623	0.00910971	0.150479	1.06154	0.036903	1.69379	5.44 [1.11 - 26.70]
GENE	DHX16	DEAH (Asp-Glu-Ala-His) box polypeptide 16	None	GSE16131-GPL96	Blood cancer	Follicular lymphoma	Overall Survival	NCI (1974-2001)	Dave	HG-U133A	203694_s_at	180	0.55	0.0935787	-	0.35025	0.476344	0.289979	1.34 [0.60 - 2.97]
GENE	DHX16	DEAH (Asp-Glu-Ala-His) box polypeptide 16	None	GSE2658	Blood cancer	Multiple myeloma	Disease Specific Survival	Arkansas	Zhan	HG-U133_Plus_2	203694_s_at	559	0.760286	0.0706488	-	0.452848	0.743506	0.137059	1.15 [0.50 - 2.61]
GENE	DHX16	DEAH (Asp-Glu-Ala-His) box polypeptide 16	None	GSE4271-GPL96	Brain cancer	Astrocytoma	Overall Survival	MDA	Phillips	HG-U133A	203694_s_at	77	0.116883	0.033143	0.378523	-0.764814	0.835609	0.0916063	1.10 [0.46 - 2.60]
GENE	DHX16	DEAH (Asp-Glu-Ala-His) box polypeptide 16	None	GSE7696	Brain cancer	Glioblastoma	Overall Survival	Lausanne	Murat	HG-U133_Plus_2	203694_s_at	70	0.157143	0.017892	0.24756	-0.807484	0.246713	-0.83124	0.44 [0.11 - 1.78]
GENE	DHX16	DEAH (Asp-Glu-Ala-His) box polypeptide 16	None	GSE4412-GPL96	Brain cancer	Glioma	Overall Survival	UCLA (1996-2003)	Freije	HG-U133A	203694_s_at	74	0.297297	0.0225129	0.291136	0.783116	0.160189	0.894263	2.45 [0.70 - 8.52]
GENE	DHX16	DEAH (Asp-Glu-Ala-His) box polypeptide 16	None	GSE16581	Brain cancer	Meningioma	Overall Survival	UCLA	Lee	HG-U133_Plus_2	203694_s_at	67	0.552239	0.0562117	-	-1.78519	0.117654	-1.85641	0.16 [0.02 - 1.60]
GENE	DHX16	DEAH (Asp-Glu-Ala-His) box polypeptide 16	None	GSE19615	Breast cancer		Distant Metastasis Free Survival	DF/HCC	Li	HG-U133_Plus_2	203694_s_at	115	0.2	0.214369	-	1.2132	0.719807	0.422451	1.53 [0.15 - 15.34]
GENE	DHX16	DEAH (Asp-Glu-Ala-His) box polypeptide 16	None	GSE12276	Breast cancer		Relapse Free Survival	EMC	Bos	HG-U133_Plus_2	203694_s_at	204	0.882353	0.0451899	0.4619	0.439642	0.370796	0.249954	1.28 [0.74 - 2.22]
GENE	DHX16	DEAH (Asp-Glu-Ala-His) box polypeptide 16	None	GSE6532-GPL570	Breast cancer		Distant Metastasis Free Survival	GUYT	Loi	HG-U133_Plus_2	203694_s_at	87	0.149425	0.0292306	0.348138	-0.925029	0.558815	-0.369806	0.69 [0.20 - 2.39]
GENE	DHX16	DEAH (Asp-Glu-Ala-His) box polypeptide 16	None	GSE6532-GPL570	Breast cancer		Relapse Free Survival	GUYT	Loi	HG-U133_Plus_2	203694_s_at	87	0.149425	0.0292306	0.348138	-0.925029	0.558815	-0.369806	0.69 [0.20 - 2.39]
GENE	DHX16	DEAH (Asp-Glu-Ala-His) box polypeptide 16	None	GSE9195	Breast cancer		Distant Metastasis Free Survival	GUYT2	Loi	HG-U133_Plus_2	203694_s_at	77	0.766234	0.0339573	0.384621	1.25829	0.153699	1.48783	4.43 [0.57 - 34.19]
GENE	DHX16	DEAH (Asp-Glu-Ala-His) box polypeptide 16	None	GSE9195	Breast cancer		Relapse Free Survival	GUYT2	Loi	HG-U133_Plus_2	203694_s_at	77	0.766234	0.044908	0.4601	1.06537	0.297669	0.930997	2.54 [0.44 - 14.63]
GENE	DHX16	DEAH (Asp-Glu-Ala-His) box polypeptide 16	None	GSE12093	Breast cancer		Distant Metastasis Free Survival	IO, NCI, TUM, CCF (1992-2000)	Zhang	HG-U133A	203694_s_at	136	0.147059	0.0752819	-	-0.899073	0.212519	-1.00484	0.37 [0.08 - 1.78]
GENE	DHX16	DEAH (Asp-Glu-Ala-His) box polypeptide 16	None	GSE11121	Breast cancer		Distant Metastasis Free Survival	Mainz (1988-1998)	Schmidt	HG-U133A	203694_s_at	200	0.89	0.0119139	0.184048	0.906102	0.771246	0.187401	1.21 [0.34 - 4.27]
GENE	DHX16	DEAH (Asp-Glu-Ala-His) box polypeptide 16	None	GSE1378	Breast cancer		Relapse Free Survival	MGH (1987-2000)	Ma	Arcturus 22k	19105	60	0.366667	0.100534	-	0.703464	0.404362	0.378228	1.46 [0.60 - 3.55]
GENE	DHX16	DEAH (Asp-Glu-Ala-His) box polypeptide 16	None	GSE1379	Breast cancer		Relapse Free Survival	MGH (1987-2000)	Ma	Arcturus 22k	19105	60	0.516667	0.000359804	0.0106865	1.43405	0.00459869	1.4049	4.08 [1.54 - 10.77]
GENE	DHX16	DEAH (Asp-Glu-Ala-His) box polypeptide 16	None	GSE2034	Breast cancer		Distant Metastasis Free Survival	Rotterdam (1980-1995)	Wang	HG-U133A	203694_s_at	286	0.748252	0.0476356	0.477238	0.412501	0.572352	0.244393	1.28 [0.55 - 2.98]
GENE	DHX16	DEAH (Asp-Glu-Ala-His) box polypeptide 16	None	GSE1456-GPL96	Breast cancer		Overall Survival	Stockholm (1994-1996)	Pawitan	HG-U133A	203694_s_at	159	0.886792	0.00471387	0.0903483	1.02581	0.0415523	1.44661	4.25 [1.06 - 17.08]
GENE	DHX16	DEAH (Asp-Glu-Ala-His) box polypeptide 16	None	GSE1456-GPL96	Breast cancer		Relapse Free Survival	Stockholm (1994-1996)	Pawitan	HG-U133A	203694_s_at	159	0.886792	0.00405037	0.0801151	1.04493	0.0436046	1.43385	4.19 [1.04 - 16.89]
GENE	DHX16	DEAH (Asp-Glu-Ala-His) box polypeptide 16	None	GSE1456-GPL96	Breast cancer		Disease Specific Survival	Stockholm (1994-1996)	Pawitan	HG-U133A	203694_s_at	159	0.886792	0.000827614	0.0217356	1.29781	0.0235452	1.88363	6.58 [1.29 - 33.58]
GENE	DHX16	DEAH (Asp-Glu-Ala-His) box polypeptide 16	None	GSE7378	Breast cancer		Disease Free Survival	UCSF	Zhou	U133AAofAv2	203694_s_at	54	0.388889	0.0206637	0.274183	15.7828	0.134562	1.08254	2.95 [0.72 - 12.19]
GENE	DHX16	DEAH (Asp-Glu-Ala-His) box polypeptide 16	None	E-TABM-158	Breast cancer		Distant Metastasis Free Survival	UCSF, CPMC (1989-1997)	Chin	HG-U133A	203694_s_at	117	0.555556	0.0004416	0.0127418	1.43445	0.0131985	1.60678	4.99 [1.40 - 17.77]
GENE	DHX16	DEAH (Asp-Glu-Ala-His) box polypeptide 16	None	E-TABM-158	Breast cancer		Overall Survival	UCSF, CPMC (1989-1997)	Chin	HG-U133A	203694_s_at	117	0.589744	0.00629657	0.113337	0.85267	0.146658	0.745893	2.11 [0.77 - 5.77]
GENE	DHX16	DEAH (Asp-Glu-Ala-His) box polypeptide 16	None	E-TABM-158	Breast cancer		Relapse Free Survival	UCSF, CPMC (1989-1997)	Chin	HG-U133A	203694_s_at	117	0.589744	0.00629657	0.113337	0.85267	0.146658	0.745893	2.11 [0.77 - 5.77]
GENE	DHX16	DEAH (Asp-Glu-Ala-His) box polypeptide 16	None	E-TABM-158	Breast cancer		Disease Specific Survival	UCSF, CPMC (1989-1997)	Chin	HG-U133A	203694_s_at	117	0.589744	0.00311073	0.0648574	1.10906	0.0488011	1.19999	3.32 [1.01 - 10.95]
GENE	DHX16	DEAH (Asp-Glu-Ala-His) box polypeptide 16	None	GSE3494-GPL96	Breast cancer		Disease Specific Survival	Uppsala (1987-1989)	Miller	HG-U133A	203694_s_at	236	0.101695	0.0699206	-	-0.683836	0.794149	-0.177765	0.84 [0.22 - 3.18]
GENE	DHX16	DEAH (Asp-Glu-Ala-His) box polypeptide 16	None	GSE4922-GPL96	Breast cancer		Disease Free Survival	Uppsala (1987-1989)	Ivshina	HG-U133A	203694_s_at	249	0.136546	0.1189	-	-0.438836	0.732403	-0.180098	0.84 [0.30 - 2.34]
GENE	DHX16	DEAH (Asp-Glu-Ala-His) box polypeptide 16	None	GSE2990	Breast cancer		Distant Metastasis Free Survival	Uppsala, Oxford	Sotiriou	HG-U133A	203694_s_at	125	0.28	0.260454	-	0.549047	0.482733	0.526801	1.69 [0.39 - 7.37]
GENE	DHX16	DEAH (Asp-Glu-Ala-His) box polypeptide 16	None	GSE2990	Breast cancer		Relapse Free Survival	Uppsala, Oxford	Sotiriou	HG-U133A	203694_s_at	125	0.88	0.267011	-	-0.572835	0.66985	-0.243691	0.78 [0.26 - 2.40]
GENE	DHX16	DEAH (Asp-Glu-Ala-His) box polypeptide 16	None	GSE2990	Breast cancer		Distant Metastasis Free Survival	Uppsala, Oxford	Sotiriou	HG-U133A	203694_s_at	54	0.333333	0.340804	-	0.725874	0.862826	-0.0584674	0.94 [0.49 - 1.83]
GENE	DHX16	DEAH (Asp-Glu-Ala-His) box polypeptide 16	None	GSE2990	Breast cancer		Relapse Free Survival	Uppsala, Oxford	Sotiriou	HG-U133A	203694_s_at	62	0.822581	0.238505	-	0.622042	0.930966	-0.0241818	0.98 [0.56 - 1.69]
GENE	DHX16	DEAH (Asp-Glu-Ala-His) box polypeptide 16	None	GSE7390	Breast cancer		Relapse Free Survival	Uppsala, Oxford, Stockholm, IGR, GUYT, CRH (1980-1998)	Desmedt	HG-U133A	203694_s_at	198	0.30303	0.000701632	0.018904	0.907264	0.184616	0.29154	1.34 [0.87 - 2.06]
GENE	DHX16	DEAH (Asp-Glu-Ala-His) box polypeptide 16	None	GSE7390	Breast cancer		Distant Metastasis Free Survival	Uppsala, Oxford, Stockholm, IGR, GUYT, CRH (1980-1998)	Desmedt	HG-U133A	203694_s_at	198	0.308081	0.000808562	0.0213127	1.15167	0.112427	0.435428	1.55 [0.90 - 2.65]
GENE	DHX16	DEAH (Asp-Glu-Ala-His) box polypeptide 16	None	GSE7390	Breast cancer		Overall Survival	Uppsala, Oxford, Stockholm, IGR, GUYT, CRH (1980-1998)	Desmedt	HG-U133A	203694_s_at	198	0.308081	0.00516599	0.0971042	0.97976	0.186204	0.384015	1.47 [0.83 - 2.59]
GENE	DHX16	DEAH (Asp-Glu-Ala-His) box polypeptide 16	None	GSE12945	Colorectal cancer		Disease Free Survival	Berlin	Staub	HG-U133A	203694_s_at	51	0.254902	0.0640135	-	-1.5363	0.909853	0.141352	1.15 [0.10 - 13.31]
GENE	DHX16	DEAH (Asp-Glu-Ala-His) box polypeptide 16	None	GSE12945	Colorectal cancer		Overall Survival	Berlin	Staub	HG-U133A	203694_s_at	62	0.66129	0.164436	-	-1.03182	0.393875	-0.766054	0.46 [0.08 - 2.70]
GENE	DHX16	DEAH (Asp-Glu-Ala-His) box polypeptide 16	None	GSE17536	Colorectal cancer		Disease Specific Survival	MCC	Smith	HG-U133_Plus_2	203694_s_at	177	0.38983	0.0678502	-	0.547756	0.402849	0.514991	1.67 [0.50 - 5.59]
GENE	DHX16	DEAH (Asp-Glu-Ala-His) box polypeptide 16	None	GSE17536	Colorectal cancer		Overall Survival	MCC	Smith	HG-U133_Plus_2	203694_s_at	177	0.440678	0.0326337	0.374672	0.52164	0.245839	0.615973	1.85 [0.65 - 5.24]
GENE	DHX16	DEAH (Asp-Glu-Ala-His) box polypeptide 16	None	GSE17536	Colorectal cancer		Disease Free Survival	MCC	Smith	HG-U133_Plus_2	203694_s_at	145	0.703448	0.0906653	-	0.566836	0.407533	0.633059	1.88 [0.42 - 8.42]
GENE	DHX16	DEAH (Asp-Glu-Ala-His) box polypeptide 16	None	GSE14333	Colorectal cancer		Disease Free Survival	Melbourne	Jorissen	HG-U133_Plus_2	203694_s_at	226	0.110619	0.130631	-	-0.576456	0.493762	-0.373808	0.69 [0.24 - 2.01]
GENE	DHX16	DEAH (Asp-Glu-Ala-His) box polypeptide 16	None	GSE17537	Colorectal cancer		Overall Survival	VMC	Smith	HG-U133_Plus_2	203694_s_at	55	0.309091	0.0839071	-	-0.761825	0.789272	-0.249201	0.78 [0.13 - 4.85]
GENE	DHX16	DEAH (Asp-Glu-Ala-His) box polypeptide 16	None	GSE17537	Colorectal cancer		Disease Free Survival	VMC	Smith	HG-U133_Plus_2	203694_s_at	55	0.309091	0.266611	-	-0.528946	0.898709	-0.128716	0.88 [0.12 - 6.38]
GENE	DHX16	DEAH (Asp-Glu-Ala-His) box polypeptide 16	None	GSE17537	Colorectal cancer		Disease Specific Survival	VMC	Smith	HG-U133_Plus_2	203694_s_at	49	0.142857	0.453403	-	0.764658	0.920529	-0.118938	0.89 [0.09 - 9.19]
GENE	DHX16	DEAH (Asp-Glu-Ala-His) box polypeptide 16	None	GSE22138	Eye cancer	Uveal melanoma	Distant Metastasis Free Survival	BRCIC	Laurent	HG-U133_Plus_2	203694_s_at	63	0.285714	0.0731157	-	-0.619065	0.383805	-0.33086	0.72 [0.34 - 1.51]
GENE	DHX16	DEAH (Asp-Glu-Ala-His) box polypeptide 16	None	GSE2837	Head and neck cancer	Squamous cell carcinoma	Relapse Free Survival	VUMC, VAMC, UTMDACC (1992-2005)	Chung	U133_X3P	g13787201_3p_a_at	28	0.142857	0.00126201	0.0309577	-1.85368	0.515238	-0.754979	0.47 [0.05 - 4.57]
GENE	DHX16	DEAH (Asp-Glu-Ala-His) box polypeptide 16	None	jacob-00182-CANDF	Lung cancer	Adenocarcinoma	Overall Survival	CAN/DF	Shedden	HG-U133A	203694_s_at	82	0.682927	0.00604876	0.109853	0.915107	0.360938	0.593581	1.81 [0.51 - 6.47]
GENE	DHX16	DEAH (Asp-Glu-Ala-His) box polypeptide 16	None	jacob-00182-HLM	Lung cancer	Adenocarcinoma	Overall Survival	HLM	Shedden	HG-U133A	203694_s_at	79	0.164557	0.00523562	0.0981303	-0.894723	0.160371	-1.16546	0.31 [0.06 - 1.59]
GENE	DHX16	DEAH (Asp-Glu-Ala-His) box polypeptide 16	None	jacob-00182-MSK	Lung cancer	Adenocarcinoma	Overall Survival	MSK	Shedden	HG-U133A	203694_s_at	104	0.355769	0.000604912	0.0166679	-1.08698	0.00732636	-2.7335	0.06 [0.01 - 0.48]
GENE	DHX16	DEAH (Asp-Glu-Ala-His) box polypeptide 16	None	GSE13213	Lung cancer	Adenocarcinoma	Overall Survival	Nagoya (1995-1999, 2002-2004)	Tomida	G4112F	A_23_P168062	117	0.589744	4.24212e-05	0.0016378	1.14945	0.00513792	1.04662	2.85 [1.37 - 5.93]
GENE	DHX16	DEAH (Asp-Glu-Ala-His) box polypeptide 16	None	GSE31210	Lung cancer	Adenocarcinoma	Overall Survival	NCCRI	Okayama	HG-U133_Plus_2	203694_s_at	204	0.563725	0.215982	-	-0.474941	0.609942	-0.497181	0.61 [0.09 - 4.11]
GENE	DHX16	DEAH (Asp-Glu-Ala-His) box polypeptide 16	None	GSE31210	Lung cancer	Adenocarcinoma	Relapse Free Survival	NCCRI	Okayama	HG-U133_Plus_2	203694_s_at	204	0.5	0.112383	-	-0.437249	0.764281	-0.213007	0.81 [0.20 - 3.25]
GENE	DHX16	DEAH (Asp-Glu-Ala-His) box polypeptide 16	None	jacob-00182-UM	Lung cancer	Adenocarcinoma	Overall Survival	UM	Shedden	HG-U133A	203694_s_at	178	0.719101	0.326992	-	0.205359	0.602828	0.225765	1.25 [0.54 - 2.93]
GENE	DHX16	DEAH (Asp-Glu-Ala-His) box polypeptide 16	None	GSE11117	Lung cancer	NSCLC	Overall Survival	Basel (2002-2005)	Baty	Novachip human 34.5k	H200002183	41	0.121951	0.15261	-	1.35786	0.512034	0.348592	1.42 [0.50 - 4.02]
GENE	DHX16	DEAH (Asp-Glu-Ala-His) box polypeptide 16	None	GSE3141	Lung cancer	NSCLC	Overall Survival	Duke	Bild	HG-U133_Plus_2	203694_s_at	111	0.711712	0.0969223	-	0.455634	0.40415	0.42942	1.54 [0.56 - 4.21]
GENE	DHX16	DEAH (Asp-Glu-Ala-His) box polypeptide 16	None	GSE14814	Lung cancer	NSCLC	Overall Survival	JRB.10	Zhu	HG-U133A	203694_s_at	90	0.7	0.0630576	-	0.608168	0.172861	0.650229	1.92 [0.75 - 4.88]
GENE	DHX16	DEAH (Asp-Glu-Ala-His) box polypeptide 16	None	GSE14814	Lung cancer	NSCLC	Disease Specific Survival	JRB.10	Zhu	HG-U133A	203694_s_at	90	0.7	0.152454	-	0.541401	0.38595	0.480098	1.62 [0.55 - 4.78]
GENE	DHX16	DEAH (Asp-Glu-Ala-His) box polypeptide 16	None	GSE4716-GPL3694	Lung cancer	NSCLC	Overall Survival	Nagoya (1995-1996)	Tomida	GF200	4948	50	0.18	0.130182	-	1.43439	0.292952	0.394284	1.48 [0.71 - 3.09]
GENE	DHX16	DEAH (Asp-Glu-Ala-His) box polypeptide 16	None	GSE8894	Lung cancer	NSCLC	Relapse Free Survival	Seoul (1995-2005)	Lee	HG-U133_Plus_2	203694_s_at	138	0.456522	0.179925	-	-0.322924	0.839854	-0.0494356	0.95 [0.59 - 1.54]
GENE	DHX16	DEAH (Asp-Glu-Ala-His) box polypeptide 16	None	GSE4573	Lung cancer	Squamous cell carcinoma	Overall Survival	Michigan (1991-2002)	Raponi	HG-U133A	203694_s_at	129	0.108527	0.0669989	-	0.918398	0.459187	0.361729	1.44 [0.55 - 3.74]
GENE	DHX16	DEAH (Asp-Glu-Ala-His) box polypeptide 16	None	GSE17710	Lung cancer	Squamous cell carcinoma	Relapse Free Survival	UNC	Wilkerson	Agilent-UNC-custom-4X44K	36420	56	0.875	0.347583	-	-0.49623	0.824816	-0.0912602	0.91 [0.41 - 2.05]
GENE	DHX16	DEAH (Asp-Glu-Ala-His) box polypeptide 16	None	GSE17710	Lung cancer	Squamous cell carcinoma	Relapse Free Survival	UNC	Wilkerson	Agilent-UNC-custom-4X44K	9957	56	0.160714	0.0489391	0.485221	1.01593	0.997497	-0.00119709	1.00 [0.47 - 2.11]
GENE	DHX16	DEAH (Asp-Glu-Ala-His) box polypeptide 16	None	GSE17710	Lung cancer	Squamous cell carcinoma	Overall Survival	UNC	Wilkerson	Agilent-UNC-custom-4X44K	36420	56	0.875	0.160048	-	-0.838515	0.518397	-0.279669	0.76 [0.32 - 1.77]
GENE	DHX16	DEAH (Asp-Glu-Ala-His) box polypeptide 16	None	GSE17710	Lung cancer	Squamous cell carcinoma	Overall Survival	UNC	Wilkerson	Agilent-UNC-custom-4X44K	9957	56	0.160714	0.161196	-	0.735123	0.614407	-0.202758	0.82 [0.37 - 1.80]
GENE	DHX16	DEAH (Asp-Glu-Ala-His) box polypeptide 16	None	GSE9891	Ovarian cancer		Overall Survival	AOCS, RBH, WH, NKI-AVL (1992-2006)	Tothill	HG-U133_Plus_2	203694_s_at	278	0.546763	0.0210654	0.277918	0.435085	0.300173	0.261752	1.30 [0.79 - 2.13]
GENE	DHX16	DEAH (Asp-Glu-Ala-His) box polypeptide 16	None	DUKE-OC	Ovarian cancer		Overall Survival	Duke	Bild	HG-U133A	203694_s_at	133	0.699248	0.0402395	0.429311	0.494029	0.676502	0.067981	1.07 [0.78 - 1.47]
GENE	DHX16	DEAH (Asp-Glu-Ala-His) box polypeptide 16	None	GSE26712	Ovarian cancer		Overall Survival	MSKCC (1990-2003)	Bonome	HG-U133_Plus_2	203694_s_at	185	0.27027	0.0142571	0.210076	-0.474683	0.0692485	-0.291075	0.75 [0.55 - 1.02]
GENE	DHX16	DEAH (Asp-Glu-Ala-His) box polypeptide 16	None	GSE26712	Ovarian cancer		Disease Free Survival	MSKCC (1990-2003)	Bonome	HG-U133_Plus_2	203694_s_at	185	0.886486	0.0166995	0.23561	-0.592306	0.0948059	-0.23864	0.79 [0.60 - 1.04]
GENE	DHX16	DEAH (Asp-Glu-Ala-His) box polypeptide 16	None	GSE17260	Ovarian cancer		Progression Free Survival	Niigata (1997-2008)	Yoshihara	G4112A	A_23_P168062	110	0.809091	0.0829069	-	0.473704	0.416775	0.205734	1.23 [0.75 - 2.02]
GENE	DHX16	DEAH (Asp-Glu-Ala-His) box polypeptide 16	None	GSE17260	Ovarian cancer		Overall Survival	Niigata (1997-2008)	Yoshihara	G4112A	A_23_P168062	110	0.136364	0.102614	-	0.839595	0.257754	0.345199	1.41 [0.78 - 2.57]
GENE	DHX16	DEAH (Asp-Glu-Ala-His) box polypeptide 16	None	GSE14764	Ovarian cancer		Overall Survival	TOC	Denkert	HG-U133A	203694_s_at	80	0.2875	0.0330849	0.378086	1.25795	0.260383	0.597954	1.82 [0.64 - 5.15]
GENE	DHX16	DEAH (Asp-Glu-Ala-His) box polypeptide 16	None	GSE19234	Skin cancer	Melanoma	Overall Survival	NYU	Bogunovic	HG-U133_Plus_2	203694_s_at	38	0.815789	0.0112166	0.175968	1.37191	0.0508482	1.17611	3.24 [1.00 - 10.55]
GENE	DHX16	DEAH (Asp-Glu-Ala-His) box polypeptide 16	None	GSE30929	Soft tissue cancer	Liposarcoma	Distant Recurrence Free Survival	MSKCC (1993-2008)	Gobble	HG-U133A	203694_s_at	140	0.714286	0.000476569	0.0136006	0.985051	0.0443977	0.921875	2.51 [1.02 - 6.18]

## Sheet: SNRPC
TYPE	ID_NAME	ID_DESCRIPTION	DATA_POSTPROCESSING	DATASET	CANCER TYPE	SUBTYPE	ENDPOINT	COHORT	CONTRIBUTOR	ARRAY TYPE	PROBE ID	N	CUTPOINT	MINIMUM P-VALUE	CORRECTED P-VALUE	ln(HR-high / HR-low)	COX P-VALUE	ln(HR)	HR [95% CI-low CI-upp]
GENE	SNRPC	small nuclear ribonucleoprotein polypeptide C	None	GSE5287	Bladder cancer		Overall Survival	Aarhus (1995-2004)	Als	HG-U133A	201342_at	30	0.866667	0.0457343	0.465355	1.07832	0.474826	0.654336	1.92 [0.32 - 11.58]
GENE	SNRPC	small nuclear ribonucleoprotein polypeptide C	None	GSE13507	Bladder cancer		Overall Survival	CNUH	Kim	Human-6 v2	ILMN_1741997	165	0.890909	0.0728841	-	0.607001	0.27927	0.158792	1.17 [0.88 - 1.56]
GENE	SNRPC	small nuclear ribonucleoprotein polypeptide C	None	GSE13507	Bladder cancer	Transitional cell carcinoma	Disease Specific Survival	CNUH	Kim	Human-6 v2	ILMN_1741997	165	0.666667	0.0116827	0.181387	0.864899	0.107447	0.364448	1.44 [0.92 - 2.24]
GENE	SNRPC	small nuclear ribonucleoprotein polypeptide C	None	GSE12417-GPL96	Blood cancer	AML	Overall Survival	AMLCG (1999-2003)	Metzeler	HG-U133A	201342_at	163	0.411043	0.0322368	0.371649	0.4417	0.336971	0.310292	1.36 [0.72 - 2.57]
GENE	SNRPC	small nuclear ribonucleoprotein polypeptide C	None	GSE12417-GPL570	Blood cancer	AML	Overall Survival	AMLCG (2004)	Metzeler	HG-U133_Plus_2	201342_at	79	0.531646	0.105086	-	0.47073	0.612627	0.21326	1.24 [0.54 - 2.83]
GENE	SNRPC	small nuclear ribonucleoprotein polypeptide C	None	GSE5122	Blood cancer	AML	Overall Survival	San Diego	Raponi	HG-U133A	201342_at	58	0.155172	0.0044721	0.0866655	-1.06953	0.035992	-0.559205	0.57 [0.34 - 0.96]
GENE	SNRPC	small nuclear ribonucleoprotein polypeptide C	None	GSE8970	Blood cancer	AML	Overall Survival	San Diego	Raponi	HG-U133A	201342_at	34	0.205882	0.0047233	0.0904908	1.91977	0.166953	0.546966	1.73 [0.80 - 3.75]
GENE	SNRPC	small nuclear ribonucleoprotein polypeptide C	None	GSE4475	Blood cancer	B-cell lymphoma	Overall Survival	Berlin (2003-2005)	Hummel	HG-U133A	201342_at	158	0.721519	0.0295634	0.350796	-0.614063	0.354897	-0.347687	0.71 [0.34 - 1.48]
GENE	SNRPC	small nuclear ribonucleoprotein polypeptide C	None	E-TABM-346	Blood cancer	DLBCL	Event Free Survival	GELA (1998-2000)	Jais	HG-U133A	201342_at	53	0.792453	0.051576	-	0.744798	0.391794	0.566988	1.76 [0.48 - 6.45]
GENE	SNRPC	small nuclear ribonucleoprotein polypeptide C	None	E-TABM-346	Blood cancer	DLBCL	Overall Survival	GELA (1998-2000)	Jais	HG-U133A	201342_at	53	0.207547	0.0259379	0.321031	-0.87862	0.53207	0.435052	1.55 [0.39 - 6.05]
GENE	SNRPC	small nuclear ribonucleoprotein polypeptide C	None	GSE16131-GPL96	Blood cancer	Follicular lymphoma	Overall Survival	NCI (1974-2001)	Dave	HG-U133A	201342_at	180	0.788889	0.0260469	0.321953	0.517556	0.274948	0.449751	1.57 [0.70 - 3.52]
GENE	SNRPC	small nuclear ribonucleoprotein polypeptide C	None	GSE2658	Blood cancer	Multiple myeloma	Disease Specific Survival	Arkansas	Zhan	HG-U133_Plus_2	201342_at	559	0.472272	0.00570025	0.104886	0.561253	0.0143121	0.98826	2.69 [1.22 - 5.92]
GENE	SNRPC	small nuclear ribonucleoprotein polypeptide C	None	GSE4271-GPL96	Brain cancer	Astrocytoma	Overall Survival	MDA	Phillips	HG-U133A	201342_at	77	0.558442	0.00754872	0.130376	0.687274	0.0168667	0.884492	2.42 [1.17 - 5.00]
GENE	SNRPC	small nuclear ribonucleoprotein polypeptide C	None	GSE7696	Brain cancer	Glioblastoma	Overall Survival	Lausanne	Murat	HG-U133_Plus_2	201342_at	70	0.457143	0.105466	-	-0.430871	0.167749	-0.97591	0.38 [0.09 - 1.51]
GENE	SNRPC	small nuclear ribonucleoprotein polypeptide C	None	MGH-glioma	Brain cancer	Glioma	Overall Survival	CBTTB, MGH, BWH, CH	Nutt	HG-U95A	38675_at	50	0.7	0.0738927	-	0.653522	0.881363	0.0857709	1.09 [0.35 - 3.36]
GENE	SNRPC	small nuclear ribonucleoprotein polypeptide C	None	GSE4412-GPL96	Brain cancer	Glioma	Overall Survival	UCLA (1996-2003)	Freije	HG-U133A	201342_at	74	0.716216	0.00468735	0.0899468	0.869451	0.131382	0.726235	2.07 [0.80 - 5.31]
GENE	SNRPC	small nuclear ribonucleoprotein polypeptide C	None	GSE16581	Brain cancer	Meningioma	Overall Survival	UCLA	Lee	HG-U133_Plus_2	201342_at	67	0.61194	0.0889761	-	1.14042	0.662696	-0.695751	0.50 [0.02 - 11.37]
GENE	SNRPC	small nuclear ribonucleoprotein polypeptide C	None	GSE19615	Breast cancer		Distant Metastasis Free Survival	DF/HCC	Li	HG-U133_Plus_2	201342_at	115	0.443478	0.0160456	0.228919	1.64808	0.180068	1.15918	3.19 [0.59 - 17.36]
GENE	SNRPC	small nuclear ribonucleoprotein polypeptide C	None	GSE3143	Breast cancer		Overall Survival	Duke	Bild	HG-U95A	38675_at	158	0.335443	0.118573	-	0.515208	0.850397	-0.0836865	0.92 [0.39 - 2.19]
GENE	SNRPC	small nuclear ribonucleoprotein polypeptide C	None	GSE7849	Breast cancer		Disease Free Survival	Duke (1990-2001)	Anders	HG-U95A	38675_at	76	0.710526	0.175889	-	0.707706	0.969181	-0.02454	0.98 [0.28 - 3.39]
GENE	SNRPC	small nuclear ribonucleoprotein polypeptide C	None	GSE12276	Breast cancer		Relapse Free Survival	EMC	Bos	HG-U133_Plus_2	201342_at	204	0.79902	0.0196132	0.264272	0.405633	0.065411	0.451957	1.57 [0.97 - 2.54]
GENE	SNRPC	small nuclear ribonucleoprotein polypeptide C	None	GSE6532-GPL570	Breast cancer		Relapse Free Survival	GUYT	Loi	HG-U133_Plus_2	201342_at	87	0.793103	0.0103862	0.166125	0.975502	0.14967	0.846535	2.33 [0.74 - 7.38]
GENE	SNRPC	small nuclear ribonucleoprotein polypeptide C	None	GSE6532-GPL570	Breast cancer		Distant Metastasis Free Survival	GUYT	Loi	HG-U133_Plus_2	201342_at	87	0.793103	0.0103862	0.166125	0.975502	0.14967	0.846535	2.33 [0.74 - 7.38]
GENE	SNRPC	small nuclear ribonucleoprotein polypeptide C	None	GSE9195	Breast cancer		Relapse Free Survival	GUYT2	Loi	HG-U133_Plus_2	201342_at	77	0.298701	0.038548	0.417667	-1.09624	0.209873	-0.935297	0.39 [0.09 - 1.69]
GENE	SNRPC	small nuclear ribonucleoprotein polypeptide C	None	GSE9195	Breast cancer		Distant Metastasis Free Survival	GUYT2	Loi	HG-U133_Plus_2	201342_at	77	0.142857	0.119062	-	-1.02993	0.353095	-0.801386	0.45 [0.08 - 2.44]
GENE	SNRPC	small nuclear ribonucleoprotein polypeptide C	None	GSE12093	Breast cancer		Distant Metastasis Free Survival	IO, NCI, TUM, CCF (1992-2000)	Zhang	HG-U133A	201342_at	136	0.875	0.0054041	0.100598	1.28849	0.989548	0.00715903	1.01 [0.35 - 2.94]
GENE	SNRPC	small nuclear ribonucleoprotein polypeptide C	None	GSE11121	Breast cancer		Distant Metastasis Free Survival	Mainz (1988-1998)	Schmidt	HG-U133A	201342_at	200	0.87	3.15224e-05	0.00125625	1.28052	0.000866866	1.66745	5.30 [1.99 - 14.14]
GENE	SNRPC	small nuclear ribonucleoprotein polypeptide C	None	GSE1378	Breast cancer		Relapse Free Survival	MGH (1987-2000)	Ma	Arcturus 22k	15049	60	0.25	0.0160653	0.229122	1.36846	0.250359	0.484943	1.62 [0.71 - 3.71]
GENE	SNRPC	small nuclear ribonucleoprotein polypeptide C	None	GSE1379	Breast cancer		Relapse Free Survival	MGH (1987-2000)	Ma	Arcturus 22k	15049	60	0.466667	0.0541116	-	0.751509	0.168775	0.515589	1.67 [0.80 - 3.49]
GENE	SNRPC	small nuclear ribonucleoprotein polypeptide C	None	GSE9893	Breast cancer		Overall Survival	Montpellier, Bordeaux, Turin (1989-2001)	Chanrion	MLRG Human 21K V12.0	7092	155	0.819355	7.0627e-05	0.00257612	1.09344	0.000593887	0.352532	1.42 [1.16 - 1.74]
GENE	SNRPC	small nuclear ribonucleoprotein polypeptide C	None	GSE2034	Breast cancer		Distant Metastasis Free Survival	Rotterdam (1980-1995)	Wang	HG-U133A	201342_at	286	0.797203	0.124691	-	0.350986	0.860479	0.0578075	1.06 [0.56 - 2.02]
GENE	SNRPC	small nuclear ribonucleoprotein polypeptide C	None	GSE1456-GPL96	Breast cancer		Relapse Free Survival	Stockholm (1994-1996)	Pawitan	HG-U133A	201342_at	159	0.459119	0.000447995	0.0128996	1.25053	0.000575637	1.57192	4.82 [1.97 - 11.78]
GENE	SNRPC	small nuclear ribonucleoprotein polypeptide C	None	GSE1456-GPL96	Breast cancer		Disease Specific Survival	Stockholm (1994-1996)	Pawitan	HG-U133A	201342_at	159	0.465409	0.000103118	0.0035983	1.82943	0.000568064	1.85725	6.41 [2.23 - 18.42]
GENE	SNRPC	small nuclear ribonucleoprotein polypeptide C	None	GSE1456-GPL96	Breast cancer		Overall Survival	Stockholm (1994-1996)	Pawitan	HG-U133A	201342_at	159	0.72956	0.00175989	0.0407759	0.958886	0.0125853	1.19417	3.30 [1.29 - 8.43]
GENE	SNRPC	small nuclear ribonucleoprotein polypeptide C	None	GSE7378	Breast cancer		Disease Free Survival	UCSF	Zhou	U133AAofAv2	201342_at	54	0.888889	0.00274809	0.0586804	2.10399	0.00950372	4.09618	60.11 [2.72 - 1328.71]
GENE	SNRPC	small nuclear ribonucleoprotein polypeptide C	None	E-TABM-158	Breast cancer		Relapse Free Survival	UCSF, CPMC (1989-1997)	Chin	HG-U133A	201342_at	117	0.777778	0.19548	-	-0.566393	0.603706	-0.200201	0.82 [0.38 - 1.74]
GENE	SNRPC	small nuclear ribonucleoprotein polypeptide C	None	E-TABM-158	Breast cancer		Disease Specific Survival	UCSF, CPMC (1989-1997)	Chin	HG-U133A	201342_at	117	0.529915	0.0387504	0.419075	-0.84033	0.338009	-0.436816	0.65 [0.26 - 1.58]
GENE	SNRPC	small nuclear ribonucleoprotein polypeptide C	None	E-TABM-158	Breast cancer		Distant Metastasis Free Survival	UCSF, CPMC (1989-1997)	Chin	HG-U133A	201342_at	117	0.880342	0.0725981	-	0.812846	0.743264	0.15195	1.16 [0.47 - 2.89]
GENE	SNRPC	small nuclear ribonucleoprotein polypeptide C	None	E-TABM-158	Breast cancer		Overall Survival	UCSF, CPMC (1989-1997)	Chin	HG-U133A	201342_at	117	0.777778	0.19548	-	-0.566393	0.603706	-0.200201	0.82 [0.38 - 1.74]
GENE	SNRPC	small nuclear ribonucleoprotein polypeptide C	None	GSE3494-GPL96	Breast cancer		Disease Specific Survival	Uppsala (1987-1989)	Miller	HG-U133A	201342_at	236	0.75	5.16126e-06	0.000244998	1.17668	0.00964443	1.12947	3.09 [1.32 - 7.28]
GENE	SNRPC	small nuclear ribonucleoprotein polypeptide C	None	GSE4922-GPL96	Breast cancer		Disease Free Survival	Uppsala (1987-1989)	Ivshina	HG-U133A	201342_at	249	0.742972	2.46117e-05	0.0010064	0.900724	0.0048912	0.946744	2.58 [1.33 - 4.98]
GENE	SNRPC	small nuclear ribonucleoprotein polypeptide C	None	GSE2990	Breast cancer		Relapse Free Survival	Uppsala, Oxford	Sotiriou	HG-U133A	201342_at	62	0.16129	0.0879137	-	15.2729	0.578389	0.189811	1.21 [0.62 - 2.36]
GENE	SNRPC	small nuclear ribonucleoprotein polypeptide C	None	GSE2990	Breast cancer		Distant Metastasis Free Survival	Uppsala, Oxford	Sotiriou	HG-U133A	201342_at	125	0.288	0.0356959	0.397395	1.08395	0.453972	0.399822	1.49 [0.52 - 4.25]
GENE	SNRPC	small nuclear ribonucleoprotein polypeptide C	None	GSE2990	Breast cancer		Relapse Free Survival	Uppsala, Oxford	Sotiriou	HG-U133A	201342_at	125	0.28	0.00213372	0.0477599	1.35082	0.40554	0.343169	1.41 [0.63 - 3.16]
GENE	SNRPC	small nuclear ribonucleoprotein polypeptide C	None	GSE2990	Breast cancer		Distant Metastasis Free Survival	Uppsala, Oxford	Sotiriou	HG-U133A	201342_at	54	0.425926	0.0173826	0.242495	2.0969	0.570167	0.238199	1.27 [0.56 - 2.89]
GENE	SNRPC	small nuclear ribonucleoprotein polypeptide C	None	GSE7390	Breast cancer		Distant Metastasis Free Survival	Uppsala, Oxford, Stockholm, IGR, GUYT, CRH (1980-1998)	Desmedt	HG-U133A	201342_at	198	0.212121	0.145698	-	0.49824	0.786319	0.0653904	1.07 [0.67 - 1.71]
GENE	SNRPC	small nuclear ribonucleoprotein polypeptide C	None	GSE7390	Breast cancer		Overall Survival	Uppsala, Oxford, Stockholm, IGR, GUYT, CRH (1980-1998)	Desmedt	HG-U133A	201342_at	198	0.212121	0.144268	-	0.526156	0.840469	0.050685	1.05 [0.64 - 1.72]
GENE	SNRPC	small nuclear ribonucleoprotein polypeptide C	None	GSE7390	Breast cancer		Relapse Free Survival	Uppsala, Oxford, Stockholm, IGR, GUYT, CRH (1980-1998)	Desmedt	HG-U133A	201342_at	198	0.212121	0.11766	-	0.429406	0.590202	0.10697	1.11 [0.75 - 1.64]
GENE	SNRPC	small nuclear ribonucleoprotein polypeptide C	None	GSE12945	Colorectal cancer		Disease Free Survival	Berlin	Staub	HG-U133A	201342_at	51	0.352941	0.0785607	-	15.8085	0.83544	0.249197	1.28 [0.12 - 13.47]
GENE	SNRPC	small nuclear ribonucleoprotein polypeptide C	None	GSE12945	Colorectal cancer		Overall Survival	Berlin	Staub	HG-U133A	201342_at	62	0.387097	0.0426764	0.445621	1.44678	0.317398	0.838941	2.31 [0.45 - 11.98]
GENE	SNRPC	small nuclear ribonucleoprotein polypeptide C	None	GSE17536	Colorectal cancer		Overall Survival	MCC	Smith	HG-U133_Plus_2	201342_at	177	0.107345	0.182407	-	-0.438758	0.842117	-0.112002	0.89 [0.30 - 2.69]
GENE	SNRPC	small nuclear ribonucleoprotein polypeptide C	None	GSE17536	Colorectal cancer		Disease Free Survival	MCC	Smith	HG-U133_Plus_2	201342_at	145	0.206897	0.0651741	-	-0.655494	0.40443	-0.677711	0.51 [0.10 - 2.50]
GENE	SNRPC	small nuclear ribonucleoprotein polypeptide C	None	GSE17536	Colorectal cancer		Disease Specific Survival	MCC	Smith	HG-U133_Plus_2	201342_at	177	0.107345	0.0640936	-	-0.647859	0.173607	-0.86195	0.42 [0.12 - 1.46]
GENE	SNRPC	small nuclear ribonucleoprotein polypeptide C	None	GSE14333	Colorectal cancer		Disease Free Survival	Melbourne	Jorissen	HG-U133_Plus_2	201342_at	226	0.119469	0.000330401	0.00992988	-1.08006	0.0586029	-0.903704	0.41 [0.16 - 1.03]
GENE	SNRPC	small nuclear ribonucleoprotein polypeptide C	None	GSE17537	Colorectal cancer		Disease Free Survival	VMC	Smith	HG-U133_Plus_2	201342_at	55	0.6	0.00782605	0.134034	1.25924	0.0258361	1.512	4.54 [1.20 - 17.15]
GENE	SNRPC	small nuclear ribonucleoprotein polypeptide C	None	GSE17537	Colorectal cancer		Disease Specific Survival	VMC	Smith	HG-U133_Plus_2	201342_at	49	0.653061	0.00918103	0.151371	1.42907	0.094297	1.35057	3.86 [0.79 - 18.78]
GENE	SNRPC	small nuclear ribonucleoprotein polypeptide C	None	GSE17537	Colorectal cancer		Overall Survival	VMC	Smith	HG-U133_Plus_2	201342_at	55	0.618182	0.00452477	0.0874722	1.23309	0.0842301	1.04368	2.84 [0.87 - 9.29]
GENE	SNRPC	small nuclear ribonucleoprotein polypeptide C	None	GSE11595	Esophagus cancer	Adenocarcinoma	Overall Survival	Sutton	Giddings	CRUKDMF_22K_v1.0.0	724387	34	0.205882	0.0520551	-	-0.938682	0.223956	-0.879235	0.42 [0.10 - 1.71]
GENE	SNRPC	small nuclear ribonucleoprotein polypeptide C	None	GSE22138	Eye cancer	Uveal melanoma	Distant Metastasis Free Survival	BRCIC	Laurent	HG-U133_Plus_2	201342_at	63	0.888889	0.385116	-	-0.5199	0.620128	0.15971	1.17 [0.62 - 2.21]
GENE	SNRPC	small nuclear ribonucleoprotein polypeptide C	None	GSE2837	Head and neck cancer	Squamous cell carcinoma	Relapse Free Survival	VUMC, VAMC, UTMDACC (1992-2005)	Chung	U133_X3P	g4507126_3p_at	28	0.107143	0.0642932	-	15.4298	0.541023	0.0907979	1.10 [0.82 - 1.47]
GENE	SNRPC	small nuclear ribonucleoprotein polypeptide C	None	jacob-00182-CANDF	Lung cancer	Adenocarcinoma	Overall Survival	CAN/DF	Shedden	HG-U133A	201342_at	82	0.414634	0.194899	-	0.459396	0.535689	0.537879	1.71 [0.31 - 9.39]
GENE	SNRPC	small nuclear ribonucleoprotein polypeptide C	None	HARVARD-LC	Lung cancer	Adenocarcinoma	Overall Survival	Harvard	Beer	HG-U95A	38675_at	84	0.702381	0.066772	-	0.553283	0.617433	0.212805	1.24 [0.54 - 2.85]
GENE	SNRPC	small nuclear ribonucleoprotein polypeptide C	None	jacob-00182-HLM	Lung cancer	Adenocarcinoma	Overall Survival	HLM	Shedden	HG-U133A	201342_at	79	0.772152	0.0361621	0.400766	-0.7456	0.14222	-0.851721	0.43 [0.14 - 1.33]
GENE	SNRPC	small nuclear ribonucleoprotein polypeptide C	None	jacob-00182-MSK	Lung cancer	Adenocarcinoma	Overall Survival	MSK	Shedden	HG-U133A	201342_at	104	0.875	0.01951	0.263288	0.910001	0.925308	-0.0604185	0.94 [0.27 - 3.33]
GENE	SNRPC	small nuclear ribonucleoprotein polypeptide C	None	GSE13213	Lung cancer	Adenocarcinoma	Overall Survival	Nagoya (1995-1999, 2002-2004)	Tomida	G4112F	A_23_P59192	117	0.717949	0.000343393	0.0102655	0.996925	0.000603486	1.27486	3.58 [1.73 - 7.41]
GENE	SNRPC	small nuclear ribonucleoprotein polypeptide C	None	GSE13213	Lung cancer	Adenocarcinoma	Overall Survival	Nagoya (1995-1999, 2002-2004)	Tomida	G4112F	A_24_P83922	117	0.470085	2.51489e-07	1.51591e-05	1.66527	3.1318e-05	0.803649	2.23 [1.53 - 3.26]
GENE	SNRPC	small nuclear ribonucleoprotein polypeptide C	None	GSE31210	Lung cancer	Adenocarcinoma	Overall Survival	NCCRI	Okayama	HG-U133_Plus_2	201342_at	204	0.156863	0.0137669	0.204763	15.2974	0.0135583	1.30998	3.71 [1.31 - 10.49]
GENE	SNRPC	small nuclear ribonucleoprotein polypeptide C	None	GSE31210	Lung cancer	Adenocarcinoma	Relapse Free Survival	NCCRI	Okayama	HG-U133_Plus_2	201342_at	204	0.852941	0.00179257	0.0413983	0.936844	0.00109811	1.27124	3.57 [1.66 - 7.65]
GENE	SNRPC	small nuclear ribonucleoprotein polypeptide C	None	jacob-00182-UM	Lung cancer	Adenocarcinoma	Overall Survival	UM	Shedden	HG-U133A	201342_at	178	0.865169	0.0804648	-	0.443918	0.325724	0.397106	1.49 [0.67 - 3.28]
GENE	SNRPC	small nuclear ribonucleoprotein polypeptide C	None	GSE11117	Lung cancer	NSCLC	Overall Survival	Basel (2002-2005)	Baty	Novachip human 34.5k	H300001807	41	0.780488	0.0165444	0.234032	1.02237	0.114675	0.809988	2.25 [0.82 - 6.15]
GENE	SNRPC	small nuclear ribonucleoprotein polypeptide C	None	GSE3141	Lung cancer	NSCLC	Overall Survival	Duke	Bild	HG-U133_Plus_2	201342_at	111	0.153153	0.00401746	0.0795969	1.54862	0.0870087	0.606817	1.83 [0.92 - 3.68]
GENE	SNRPC	small nuclear ribonucleoprotein polypeptide C	None	GSE14814	Lung cancer	NSCLC	Overall Survival	JRB.10	Zhu	HG-U133A	201342_at	90	0.166667	0.207159	-	0.655288	0.692504	0.213778	1.24 [0.43 - 3.57]
GENE	SNRPC	small nuclear ribonucleoprotein polypeptide C	None	GSE14814	Lung cancer	NSCLC	Disease Specific Survival	JRB.10	Zhu	HG-U133A	201342_at	90	0.6	0.11868	-	0.572707	0.747405	0.20062	1.22 [0.36 - 4.14]
GENE	SNRPC	small nuclear ribonucleoprotein polypeptide C	None	GSE4716-GPL3694	Lung cancer	NSCLC	Overall Survival	Nagoya (1995-1996)	Tomida	GF200	1639	50	0.82	0.0824617	-	0.900827	0.206861	0.800632	2.23 [0.64 - 7.72]
GENE	SNRPC	small nuclear ribonucleoprotein polypeptide C	None	GSE8894	Lung cancer	NSCLC	Relapse Free Survival	Seoul (1995-2005)	Lee	HG-U133_Plus_2	201342_at	138	0.876812	0.00485236	0.0924353	0.849176	0.156134	0.327982	1.39 [0.88 - 2.18]
GENE	SNRPC	small nuclear ribonucleoprotein polypeptide C	None	GSE4573	Lung cancer	Squamous cell carcinoma	Overall Survival	Michigan (1991-2002)	Raponi	HG-U133A	201342_at	129	0.155039	0.189719	-	0.49351	0.41552	0.374527	1.45 [0.59 - 3.58]
GENE	SNRPC	small nuclear ribonucleoprotein polypeptide C	None	GSE17710	Lung cancer	Squamous cell carcinoma	Relapse Free Survival	UNC	Wilkerson	Agilent-UNC-custom-4X44K	7036	56	0.285714	0.0245491	0.309132	0.865282	0.0563278	0.733186	2.08 [0.98 - 4.42]
GENE	SNRPC	small nuclear ribonucleoprotein polypeptide C	None	GSE17710	Lung cancer	Squamous cell carcinoma	Overall Survival	UNC	Wilkerson	Agilent-UNC-custom-4X44K	7036	56	0.285714	0.0781742	-	0.709271	0.27536	0.426449	1.53 [0.71 - 3.30]
GENE	SNRPC	small nuclear ribonucleoprotein polypeptide C	None	GSE9891	Ovarian cancer		Overall Survival	AOCS, RBH, WH, NKI-AVL (1992-2006)	Tothill	HG-U133_Plus_2	201342_at	278	0.435252	0.0175513	0.244178	0.466991	0.125259	0.397777	1.49 [0.90 - 2.48]
GENE	SNRPC	small nuclear ribonucleoprotein polypeptide C	None	DUKE-OC	Ovarian cancer		Overall Survival	Duke	Bild	HG-U133A	201342_at	133	0.157895	0.0413521	0.436824	0.792608	0.403066	0.138754	1.15 [0.83 - 1.59]
GENE	SNRPC	small nuclear ribonucleoprotein polypeptide C	None	GSE26712	Ovarian cancer		Overall Survival	MSKCC (1990-2003)	Bonome	HG-U133_Plus_2	201342_at	185	0.854054	0.035654	0.397092	-0.545455	0.0848285	-0.340141	0.71 [0.48 - 1.05]
GENE	SNRPC	small nuclear ribonucleoprotein polypeptide C	None	GSE26712	Ovarian cancer		Disease Free Survival	MSKCC (1990-2003)	Bonome	HG-U133_Plus_2	201342_at	185	0.859459	0.01288	0.194978	-0.607293	0.0690891	-0.327734	0.72 [0.51 - 1.03]
GENE	SNRPC	small nuclear ribonucleoprotein polypeptide C	None	GSE17260	Ovarian cancer		Progression Free Survival	Niigata (1997-2008)	Yoshihara	G4112A	A_24_P83922	110	0.118182	0.0368579	0.405754	0.858636	0.904539	-0.0144517	0.99 [0.78 - 1.25]
GENE	SNRPC	small nuclear ribonucleoprotein polypeptide C	None	GSE17260	Ovarian cancer		Progression Free Survival	Niigata (1997-2008)	Yoshihara	G4112A	A_23_P59192	110	0.472727	0.0323246	0.372319	0.500917	0.566421	0.132722	1.14 [0.73 - 1.80]
GENE	SNRPC	small nuclear ribonucleoprotein polypeptide C	None	GSE17260	Ovarian cancer		Overall Survival	Niigata (1997-2008)	Yoshihara	G4112A	A_24_P83922	110	0.254545	0.146896	-	0.535183	0.401418	0.126447	1.13 [0.84 - 1.52]
GENE	SNRPC	small nuclear ribonucleoprotein polypeptide C	None	GSE17260	Ovarian cancer		Overall Survival	Niigata (1997-2008)	Yoshihara	G4112A	A_23_P59192	110	0.163636	0.0173064	0.241731	1.56882	0.178093	0.393724	1.48 [0.84 - 2.63]
GENE	SNRPC	small nuclear ribonucleoprotein polypeptide C	None	GSE14764	Ovarian cancer		Overall Survival	TOC	Denkert	HG-U133A	201342_at	80	0.8875	0.0192655	0.260945	1.30202	0.204075	0.513604	1.67 [0.76 - 3.69]
GENE	SNRPC	small nuclear ribonucleoprotein polypeptide C	None	GSE16560	Prostate cancer		Overall Survival	Sweden (1977-1999)	Sboner	6K DASL	DAP2_0700	281	0.715302	0.0654728	-	0.280575	0.0881214	0.213074	1.24 [0.97 - 1.58]
GENE	SNRPC	small nuclear ribonucleoprotein polypeptide C	None	GSE19234	Skin cancer	Melanoma	Overall Survival	NYU	Bogunovic	HG-U133_Plus_2	201342_at	38	0.710526	0.000201073	0.00645739	1.76771	0.0118052	1.75829	5.80 [1.48 - 22.80]
GENE	SNRPC	small nuclear ribonucleoprotein polypeptide C	None	GSE30929	Soft tissue cancer	Liposarcoma	Distant Recurrence Free Survival	MSKCC (1993-2008)	Gobble	HG-U133A	201342_at	140	0.757143	0.00084374	0.0220922	1.00599	0.00700232	1.3212	3.75 [1.43 - 9.79]

## Sheet: LSM2
TYPE	ID_NAME	ID_DESCRIPTION	DATA_POSTPROCESSING	DATASET	CANCER TYPE	SUBTYPE	ENDPOINT	COHORT	CONTRIBUTOR	ARRAY TYPE	PROBE ID	N	CUTPOINT	MINIMUM P-VALUE	CORRECTED P-VALUE	ln(HR-high / HR-low)	COX P-VALUE	ln(HR)	HR [95% CI-low CI-upp]
GENE	LSM2	LSM2 homolog, U6 small nuclear RNA associated (S. cerevisiae)	None	GSE5287	Bladder cancer		Overall Survival	Aarhus (1995-2004)	Als	HG-U133A	209449_at	30	0.766667	0.00872636	0.145648	1.23687	0.21815	0.514777	1.67 [0.74 - 3.80]
GENE	LSM2	LSM2 homolog, U6 small nuclear RNA associated (S. cerevisiae)	None	GSE13507	Bladder cancer		Overall Survival	CNUH	Kim	Human-6 v2	ILMN_1791544	165	0.872727	5.24575e-08	3.51233e-06	1.46938	0.324511	0.32788	1.39 [0.72 - 2.66]
GENE	LSM2	LSM2 homolog, U6 small nuclear RNA associated (S. cerevisiae)	None	GSE13507	Bladder cancer	Transitional cell carcinoma	Disease Specific Survival	CNUH	Kim	Human-6 v2	ILMN_1791544	165	0.89697	2.75234e-06	0.000137962	1.66462	0.00299112	1.51596	4.55 [1.67 - 12.39]
GENE	LSM2	LSM2 homolog, U6 small nuclear RNA associated (S. cerevisiae)	None	GSE12417-GPL96	Blood cancer	AML	Overall Survival	AMLCG (1999-2003)	Metzeler	HG-U133A	209449_at	163	0.558282	0.00310073	0.0646895	0.58101	0.341937	0.167754	1.18 [0.84 - 1.67]
GENE	LSM2	LSM2 homolog, U6 small nuclear RNA associated (S. cerevisiae)	None	GSE12417-GPL570	Blood cancer	AML	Overall Survival	AMLCG (2004)	Metzeler	HG-U133_Plus_2	209449_at	79	0.746835	0.0731337	-	0.56564	0.367355	0.220385	1.25 [0.77 - 2.01]
GENE	LSM2	LSM2 homolog, U6 small nuclear RNA associated (S. cerevisiae)	None	GSE5122	Blood cancer	AML	Overall Survival	San Diego	Raponi	HG-U133A	209449_at	58	0.844828	0.114229	-	0.573949	0.353409	0.298529	1.35 [0.72 - 2.53]
GENE	LSM2	LSM2 homolog, U6 small nuclear RNA associated (S. cerevisiae)	None	GSE8970	Blood cancer	AML	Overall Survival	San Diego	Raponi	HG-U133A	209449_at	34	0.294118	0.144948	-	0.661038	0.476851	0.333432	1.40 [0.56 - 3.50]
GENE	LSM2	LSM2 homolog, U6 small nuclear RNA associated (S. cerevisiae)	None	GSE4475	Blood cancer	B-cell lymphoma	Overall Survival	Berlin (2003-2005)	Hummel	HG-U133A	209449_at	158	0.867089	0.121959	-	-0.607177	0.587043	-0.133754	0.87 [0.54 - 1.42]
GENE	LSM2	LSM2 homolog, U6 small nuclear RNA associated (S. cerevisiae)	None	E-TABM-346	Blood cancer	DLBCL	Event Free Survival	GELA (1998-2000)	Jais	HG-U133A	209449_at	53	0.641509	0.0346649	0.38986	0.717667	0.543799	0.388794	1.48 [0.42 - 5.18]
GENE	LSM2	LSM2 homolog, U6 small nuclear RNA associated (S. cerevisiae)	None	E-TABM-346	Blood cancer	DLBCL	Overall Survival	GELA (1998-2000)	Jais	HG-U133A	209449_at	53	0.679245	0.0794387	-	0.644483	0.85842	0.115122	1.12 [0.32 - 3.97]
GENE	LSM2	LSM2 homolog, U6 small nuclear RNA associated (S. cerevisiae)	None	GSE16131-GPL96	Blood cancer	Follicular lymphoma	Overall Survival	NCI (1974-2001)	Dave	HG-U133A	209449_at	180	0.711111	0.352682	-	-0.224577	0.626118	-0.139825	0.87 [0.50 - 1.53]
GENE	LSM2	LSM2 homolog, U6 small nuclear RNA associated (S. cerevisiae)	None	GSE2658	Blood cancer	Multiple myeloma	Disease Specific Survival	Arkansas	Zhan	HG-U133_Plus_2	209449_at	559	0.565295	0.0446767	0.458619	0.401595	0.377601	0.310349	1.36 [0.68 - 2.72]
GENE	LSM2	LSM2 homolog, U6 small nuclear RNA associated (S. cerevisiae)	None	GSE4271-GPL96	Brain cancer	Astrocytoma	Overall Survival	MDA	Phillips	HG-U133A	209449_at	77	0.857143	0.00109713	0.027543	1.11233	0.129004	0.651415	1.92 [0.83 - 4.45]
GENE	LSM2	LSM2 homolog, U6 small nuclear RNA associated (S. cerevisiae)	None	GSE7696	Brain cancer	Glioblastoma	Overall Survival	Lausanne	Murat	HG-U133_Plus_2	209449_at	70	0.642857	0.235165	-	-0.329543	0.541892	-0.19092	0.83 [0.45 - 1.53]
GENE	LSM2	LSM2 homolog, U6 small nuclear RNA associated (S. cerevisiae)	None	MGH-glioma	Brain cancer	Glioma	Overall Survival	CBTTB, MGH, BWH, CH	Nutt	HG-U95A	41375_at	50	0.14	0.062385	-	-0.781828	0.373257	-0.1652	0.85 [0.59 - 1.22]
GENE	LSM2	LSM2 homolog, U6 small nuclear RNA associated (S. cerevisiae)	None	GSE4412-GPL96	Brain cancer	Glioma	Overall Survival	UCLA (1996-2003)	Freije	HG-U133A	209449_at	74	0.824324	0.000598899	0.0165269	-2.09281	0.00900627	-1.28627	0.28 [0.11 - 0.73]
GENE	LSM2	LSM2 homolog, U6 small nuclear RNA associated (S. cerevisiae)	None	GSE16581	Brain cancer	Meningioma	Overall Survival	UCLA	Lee	HG-U133_Plus_2	209449_at	67	0.835821	0.203664	-	-15.2698	0.316671	-0.835954	0.43 [0.08 - 2.23]
GENE	LSM2	LSM2 homolog, U6 small nuclear RNA associated (S. cerevisiae)	None	GSE19615	Breast cancer		Distant Metastasis Free Survival	DF/HCC	Li	HG-U133_Plus_2	209449_at	115	0.617391	0.168005	-	-0.869292	0.86122	-0.138843	0.87 [0.18 - 4.13]
GENE	LSM2	LSM2 homolog, U6 small nuclear RNA associated (S. cerevisiae)	None	GSE3143	Breast cancer		Overall Survival	Duke	Bild	HG-U95A	41375_at	158	0.246835	0.0506604	-	0.89705	0.904303	0.0430419	1.04 [0.52 - 2.11]
GENE	LSM2	LSM2 homolog, U6 small nuclear RNA associated (S. cerevisiae)	None	GSE7849	Breast cancer		Disease Free Survival	Duke (1990-2001)	Anders	HG-U95A	41375_at	76	0.223684	0.0273832	0.333114	-1.09167	0.252698	-0.947787	0.39 [0.08 - 1.97]
GENE	LSM2	LSM2 homolog, U6 small nuclear RNA associated (S. cerevisiae)	None	GSE12276	Breast cancer		Relapse Free Survival	EMC	Bos	HG-U133_Plus_2	209449_at	204	0.789216	0.000887969	0.0230637	0.571073	0.0165127	0.451292	1.57 [1.09 - 2.27]
GENE	LSM2	LSM2 homolog, U6 small nuclear RNA associated (S. cerevisiae)	None	GSE6532-GPL570	Breast cancer		Distant Metastasis Free Survival	GUYT	Loi	HG-U133_Plus_2	209449_at	87	0.62069	0.00483905	0.0922354	1.04445	0.0892052	0.723712	2.06 [0.90 - 4.75]
GENE	LSM2	LSM2 homolog, U6 small nuclear RNA associated (S. cerevisiae)	None	GSE6532-GPL570	Breast cancer		Relapse Free Survival	GUYT	Loi	HG-U133_Plus_2	209449_at	87	0.62069	0.00483905	0.0922354	1.04445	0.0892052	0.723712	2.06 [0.90 - 4.75]
GENE	LSM2	LSM2 homolog, U6 small nuclear RNA associated (S. cerevisiae)	None	GSE9195	Breast cancer		Distant Metastasis Free Survival	GUYT2	Loi	HG-U133_Plus_2	209449_at	77	0.896104	0.000530807	0.0149122	1.93196	0.0483578	1.78656	5.97 [1.01 - 35.17]
GENE	LSM2	LSM2 homolog, U6 small nuclear RNA associated (S. cerevisiae)	None	GSE9195	Breast cancer		Relapse Free Survival	GUYT2	Loi	HG-U133_Plus_2	209449_at	77	0.896104	0.00345504	0.0705646	1.59719	0.240288	0.875157	2.40 [0.56 - 10.34]
GENE	LSM2	LSM2 homolog, U6 small nuclear RNA associated (S. cerevisiae)	None	GSE12093	Breast cancer		Distant Metastasis Free Survival	IO, NCI, TUM, CCF (1992-2000)	Zhang	HG-U133A	209449_at	136	0.897059	0.0613774	-	0.935677	0.537567	0.330858	1.39 [0.49 - 3.99]
GENE	LSM2	LSM2 homolog, U6 small nuclear RNA associated (S. cerevisiae)	None	GSE11121	Breast cancer		Distant Metastasis Free Survival	Mainz (1988-1998)	Schmidt	HG-U133A	209449_at	200	0.89	0.00107519	0.0270814	1.12069	0.114727	0.827117	2.29 [0.82 - 6.39]
GENE	LSM2	LSM2 homolog, U6 small nuclear RNA associated (S. cerevisiae)	None	GSE1378	Breast cancer		Relapse Free Survival	MGH (1987-2000)	Ma	Arcturus 22k	447	60	0.2	0.0188002	0.256455	1.57097	0.339724	0.336663	1.40 [0.70 - 2.79]
GENE	LSM2	LSM2 homolog, U6 small nuclear RNA associated (S. cerevisiae)	None	GSE1379	Breast cancer		Relapse Free Survival	MGH (1987-2000)	Ma	Arcturus 22k	447	60	0.616667	0.0223335	0.289518	0.846092	0.550659	0.334029	1.40 [0.47 - 4.18]
GENE	LSM2	LSM2 homolog, U6 small nuclear RNA associated (S. cerevisiae)	None	GSE9893	Breast cancer		Overall Survival	Montpellier, Bordeaux, Turin (1989-2001)	Chanrion	MLRG Human 21K V12.0	20717	155	0.535484	0.00591979	0.108024	0.771938	0.347726	0.127706	1.14 [0.87 - 1.48]
GENE	LSM2	LSM2 homolog, U6 small nuclear RNA associated (S. cerevisiae)	None	GSE2034	Breast cancer		Distant Metastasis Free Survival	Rotterdam (1980-1995)	Wang	HG-U133A	209449_at	286	0.167832	0.0341939	0.386379	-0.480228	0.217111	-0.361748	0.70 [0.39 - 1.24]
GENE	LSM2	LSM2 homolog, U6 small nuclear RNA associated (S. cerevisiae)	None	GSE1456-GPL96	Breast cancer		Relapse Free Survival	Stockholm (1994-1996)	Pawitan	HG-U133A	209449_at	159	0.232704	0.173311	-	0.594483	0.686634	0.24845	1.28 [0.38 - 4.29]
GENE	LSM2	LSM2 homolog, U6 small nuclear RNA associated (S. cerevisiae)	None	GSE1456-GPL96	Breast cancer		Disease Specific Survival	Stockholm (1994-1996)	Pawitan	HG-U133A	209449_at	159	0.767296	0.0616302	-	0.716322	0.32009	0.702174	2.02 [0.51 - 8.06]
GENE	LSM2	LSM2 homolog, U6 small nuclear RNA associated (S. cerevisiae)	None	GSE1456-GPL96	Breast cancer		Overall Survival	Stockholm (1994-1996)	Pawitan	HG-U133A	209449_at	159	0.767296	0.0245878	0.309467	0.730327	0.247717	0.694972	2.00 [0.62 - 6.51]
GENE	LSM2	LSM2 homolog, U6 small nuclear RNA associated (S. cerevisiae)	None	GSE7378	Breast cancer		Disease Free Survival	UCSF	Zhou	U133AAofAv2	209449_at	54	0.888889	0.377076	-	-15.1563	0.701139	-0.294172	0.75 [0.17 - 3.35]
GENE	LSM2	LSM2 homolog, U6 small nuclear RNA associated (S. cerevisiae)	None	E-TABM-158	Breast cancer		Relapse Free Survival	UCSF, CPMC (1989-1997)	Chin	HG-U133A	209449_at	117	0.760684	0.0144783	0.212452	-1.1136	0.105676	-0.436706	0.65 [0.38 - 1.10]
GENE	LSM2	LSM2 homolog, U6 small nuclear RNA associated (S. cerevisiae)	None	E-TABM-158	Breast cancer		Disease Specific Survival	UCSF, CPMC (1989-1997)	Chin	HG-U133A	209449_at	117	0.760684	0.00277102	0.0590766	-2.41677	0.038817	-0.646876	0.52 [0.28 - 0.97]
GENE	LSM2	LSM2 homolog, U6 small nuclear RNA associated (S. cerevisiae)	None	E-TABM-158	Breast cancer		Overall Survival	UCSF, CPMC (1989-1997)	Chin	HG-U133A	209449_at	117	0.760684	0.0144783	0.212452	-1.1136	0.105676	-0.436706	0.65 [0.38 - 1.10]
GENE	LSM2	LSM2 homolog, U6 small nuclear RNA associated (S. cerevisiae)	None	E-TABM-158	Breast cancer		Distant Metastasis Free Survival	UCSF, CPMC (1989-1997)	Chin	HG-U133A	209449_at	117	0.700855	0.0138597	0.205775	-1.3971	0.0937077	-0.626517	0.53 [0.26 - 1.11]
GENE	LSM2	LSM2 homolog, U6 small nuclear RNA associated (S. cerevisiae)	None	GSE3494-GPL96	Breast cancer		Disease Specific Survival	Uppsala (1987-1989)	Miller	HG-U133A	209449_at	236	0.872881	0.00111172	0.027849	1.02233	0.0675654	0.900973	2.46 [0.94 - 6.47]
GENE	LSM2	LSM2 homolog, U6 small nuclear RNA associated (S. cerevisiae)	None	GSE4922-GPL96	Breast cancer		Disease Free Survival	Uppsala (1987-1989)	Ivshina	HG-U133A	209449_at	249	0.783133	0.0212383	0.279517	0.538135	0.182884	0.529929	1.70 [0.78 - 3.71]
GENE	LSM2	LSM2 homolog, U6 small nuclear RNA associated (S. cerevisiae)	None	GSE2990	Breast cancer		Relapse Free Survival	Uppsala, Oxford	Sotiriou	HG-U133A	209449_at	62	0.145161	0.144162	-	-0.824086	0.597414	0.183356	1.20 [0.61 - 2.37]
GENE	LSM2	LSM2 homolog, U6 small nuclear RNA associated (S. cerevisiae)	None	GSE2990	Breast cancer		Distant Metastasis Free Survival	Uppsala, Oxford	Sotiriou	HG-U133A	209449_at	125	0.368	0.220847	-	-0.469497	0.97125	-0.0120089	0.99 [0.51 - 1.90]
GENE	LSM2	LSM2 homolog, U6 small nuclear RNA associated (S. cerevisiae)	None	GSE2990	Breast cancer		Relapse Free Survival	Uppsala, Oxford	Sotiriou	HG-U133A	209449_at	125	0.784	0.0382013	0.415246	0.615909	0.786524	0.0678127	1.07 [0.66 - 1.75]
GENE	LSM2	LSM2 homolog, U6 small nuclear RNA associated (S. cerevisiae)	None	GSE2990	Breast cancer		Distant Metastasis Free Survival	Uppsala, Oxford	Sotiriou	HG-U133A	209449_at	54	0.444444	0.289654	-	0.705859	0.94603	0.0293573	1.03 [0.44 - 2.41]
GENE	LSM2	LSM2 homolog, U6 small nuclear RNA associated (S. cerevisiae)	None	GSE7390	Breast cancer		Distant Metastasis Free Survival	Uppsala, Oxford, Stockholm, IGR, GUYT, CRH (1980-1998)	Desmedt	HG-U133A	209449_at	198	0.863636	0.0269988	0.329929	0.702022	0.869178	-0.0398891	0.96 [0.60 - 1.54]
GENE	LSM2	LSM2 homolog, U6 small nuclear RNA associated (S. cerevisiae)	None	GSE7390	Breast cancer		Overall Survival	Uppsala, Oxford, Stockholm, IGR, GUYT, CRH (1980-1998)	Desmedt	HG-U133A	209449_at	198	0.863636	0.0903009	-	0.586033	0.738997	-0.0844387	0.92 [0.56 - 1.51]
GENE	LSM2	LSM2 homolog, U6 small nuclear RNA associated (S. cerevisiae)	None	GSE7390	Breast cancer		Relapse Free Survival	Uppsala, Oxford, Stockholm, IGR, GUYT, CRH (1980-1998)	Desmedt	HG-U133A	209449_at	198	0.863636	0.0764206	-	0.497385	0.868065	-0.0332432	0.97 [0.65 - 1.43]
GENE	LSM2	LSM2 homolog, U6 small nuclear RNA associated (S. cerevisiae)	None	GSE12945	Colorectal cancer		Disease Free Survival	Berlin	Staub	HG-U133A	209449_at	51	0.54902	0.0322243	0.371554	-16.1221	0.586757	-0.542631	0.58 [0.08 - 4.11]
GENE	LSM2	LSM2 homolog, U6 small nuclear RNA associated (S. cerevisiae)	None	GSE12945	Colorectal cancer		Overall Survival	Berlin	Staub	HG-U133A	209449_at	62	0.370968	0.113157	-	1.16087	0.924322	0.0566272	1.06 [0.33 - 3.40]
GENE	LSM2	LSM2 homolog, U6 small nuclear RNA associated (S. cerevisiae)	None	GSE17536	Colorectal cancer		Disease Specific Survival	MCC	Smith	HG-U133_Plus_2	209449_at	177	0.101695	0.0430535	0.448098	-0.705679	0.721572	-0.161696	0.85 [0.35 - 2.07]
GENE	LSM2	LSM2 homolog, U6 small nuclear RNA associated (S. cerevisiae)	None	GSE17536	Colorectal cancer		Overall Survival	MCC	Smith	HG-U133_Plus_2	209449_at	177	0.118644	0.080135	-	-0.535457	0.947426	0.0260025	1.03 [0.47 - 2.22]
GENE	LSM2	LSM2 homolog, U6 small nuclear RNA associated (S. cerevisiae)	None	GSE17536	Colorectal cancer		Disease Free Survival	MCC	Smith	HG-U133_Plus_2	209449_at	145	0.103448	0.083662	-	-0.758343	0.730418	-0.194561	0.82 [0.27 - 2.49]
GENE	LSM2	LSM2 homolog, U6 small nuclear RNA associated (S. cerevisiae)	None	GSE14333	Colorectal cancer		Disease Free Survival	Melbourne	Jorissen	HG-U133_Plus_2	209449_at	226	0.309735	0.0262993	0.32408	-0.63271	0.179833	-0.481737	0.62 [0.31 - 1.25]
GENE	LSM2	LSM2 homolog, U6 small nuclear RNA associated (S. cerevisiae)	None	GSE17537	Colorectal cancer		Overall Survival	VMC	Smith	HG-U133_Plus_2	209449_at	55	0.854545	0.313481	-	0.563175	0.861681	-0.0793742	0.92 [0.38 - 2.26]
GENE	LSM2	LSM2 homolog, U6 small nuclear RNA associated (S. cerevisiae)	None	GSE17537	Colorectal cancer		Disease Free Survival	VMC	Smith	HG-U133_Plus_2	209449_at	55	0.6	0.205028	-	-0.667612	0.757542	-0.146564	0.86 [0.34 - 2.19]
GENE	LSM2	LSM2 homolog, U6 small nuclear RNA associated (S. cerevisiae)	None	GSE17537	Colorectal cancer		Disease Specific Survival	VMC	Smith	HG-U133_Plus_2	209449_at	49	0.734694	0.197974	-	0.742803	0.934348	0.0538154	1.06 [0.29 - 3.80]
GENE	LSM2	LSM2 homolog, U6 small nuclear RNA associated (S. cerevisiae)	None	GSE11595	Esophagus cancer	Adenocarcinoma	Overall Survival	Sutton	Giddings	CRUKDMF_22K_v1.0.0	359854	34	0.764706	0.0873837	-	0.776967	0.157674	1.24726	3.48 [0.62 - 19.64]
GENE	LSM2	LSM2 homolog, U6 small nuclear RNA associated (S. cerevisiae)	None	GSE22138	Eye cancer	Uveal melanoma	Distant Metastasis Free Survival	BRCIC	Laurent	HG-U133_Plus_2	209449_at	63	0.888889	0.128823	-	-1.05745	0.724931	-0.0549411	0.95 [0.70 - 1.29]
GENE	LSM2	LSM2 homolog, U6 small nuclear RNA associated (S. cerevisiae)	None	GSE2837	Head and neck cancer	Squamous cell carcinoma	Relapse Free Survival	VUMC, VAMC, UTMDACC (1992-2005)	Chung	U133_X3P	g11225486_3p_at	28	0.607143	0.03983	0.426517	-1.32371	0.115216	-11.0166	0.00 [0.00 - 14.75]
GENE	LSM2	LSM2 homolog, U6 small nuclear RNA associated (S. cerevisiae)	None	jacob-00182-CANDF	Lung cancer	Adenocarcinoma	Overall Survival	CAN/DF	Shedden	HG-U133A	209449_at	82	0.792683	8.3205e-05	0.00297794	1.38501	0.000868464	1.62536	5.08 [1.95 - 13.22]
GENE	LSM2	LSM2 homolog, U6 small nuclear RNA associated (S. cerevisiae)	None	HARVARD-LC	Lung cancer	Adenocarcinoma	Overall Survival	Harvard	Beer	HG-U95A	41375_at	84	0.785714	0.0823869	-	0.55055	0.897367	0.0536164	1.06 [0.47 - 2.38]
GENE	LSM2	LSM2 homolog, U6 small nuclear RNA associated (S. cerevisiae)	None	jacob-00182-HLM	Lung cancer	Adenocarcinoma	Overall Survival	HLM	Shedden	HG-U133A	209449_at	79	0.658228	0.185918	-	-0.385126	0.711778	-0.14677	0.86 [0.40 - 1.88]
GENE	LSM2	LSM2 homolog, U6 small nuclear RNA associated (S. cerevisiae)	None	jacob-00182-MSK	Lung cancer	Adenocarcinoma	Overall Survival	MSK	Shedden	HG-U133A	209449_at	104	0.259615	0.132916	-	0.617177	0.423131	0.314149	1.37 [0.63 - 2.95]
GENE	LSM2	LSM2 homolog, U6 small nuclear RNA associated (S. cerevisiae)	None	GSE13213	Lung cancer	Adenocarcinoma	Overall Survival	Nagoya (1995-1999, 2002-2004)	Tomida	G4112F	A_23_P59153	117	0.384615	0.000898915	0.0233027	1.12049	0.00305718	0.964515	2.62 [1.39 - 4.97]
GENE	LSM2	LSM2 homolog, U6 small nuclear RNA associated (S. cerevisiae)	None	GSE31210	Lung cancer	Adenocarcinoma	Relapse Free Survival	NCCRI	Okayama	HG-U133_Plus_2	209449_at	204	0.877451	7.62253e-05	0.00275603	1.19637	0.00284924	1.11838	3.06 [1.47 - 6.38]
GENE	LSM2	LSM2 homolog, U6 small nuclear RNA associated (S. cerevisiae)	None	GSE31210	Lung cancer	Adenocarcinoma	Overall Survival	NCCRI	Okayama	HG-U133_Plus_2	209449_at	204	0.892157	0.0224183	0.290284	1.00467	0.138639	0.818518	2.27 [0.77 - 6.70]
GENE	LSM2	LSM2 homolog, U6 small nuclear RNA associated (S. cerevisiae)	None	jacob-00182-UM	Lung cancer	Adenocarcinoma	Overall Survival	UM	Shedden	HG-U133A	209449_at	178	0.320225	0.157466	-	-0.292689	0.79655	-0.0749477	0.93 [0.52 - 1.64]
GENE	LSM2	LSM2 homolog, U6 small nuclear RNA associated (S. cerevisiae)	None	GSE11117	Lung cancer	NSCLC	Overall Survival	Basel (2002-2005)	Baty	Novachip human 34.5k	H300007074	41	0.341463	0.10364	-	0.803346	0.352237	0.307871	1.36 [0.71 - 2.60]
GENE	LSM2	LSM2 homolog, U6 small nuclear RNA associated (S. cerevisiae)	None	GSE11117	Lung cancer	NSCLC	Overall Survival	Basel (2002-2005)	Baty	Novachip human 34.5k	H300005237	41	0.243902	0.0895159	-	1.01012	0.446142	0.274608	1.32 [0.65 - 2.67]
GENE	LSM2	LSM2 homolog, U6 small nuclear RNA associated (S. cerevisiae)	None	GSE3141	Lung cancer	NSCLC	Overall Survival	Duke	Bild	HG-U133_Plus_2	209449_at	111	0.333333	0.138551	-	0.424108	0.968012	-0.014693	0.99 [0.48 - 2.02]
GENE	LSM2	LSM2 homolog, U6 small nuclear RNA associated (S. cerevisiae)	None	GSE14814	Lung cancer	NSCLC	Disease Specific Survival	JRB.10	Zhu	HG-U133A	209449_at	90	0.466667	0.0723412	-	0.68918	0.849646	0.07037	1.07 [0.52 - 2.22]
GENE	LSM2	LSM2 homolog, U6 small nuclear RNA associated (S. cerevisiae)	None	GSE14814	Lung cancer	NSCLC	Overall Survival	JRB.10	Zhu	HG-U133A	209449_at	90	0.466667	0.0166436	0.235041	0.81404	0.366164	0.295219	1.34 [0.71 - 2.55]
GENE	LSM2	LSM2 homolog, U6 small nuclear RNA associated (S. cerevisiae)	None	GSE8894	Lung cancer	NSCLC	Relapse Free Survival	Seoul (1995-2005)	Lee	HG-U133_Plus_2	209449_at	138	0.804348	0.0105426	0.167999	0.691149	0.107173	0.272824	1.31 [0.94 - 1.83]
GENE	LSM2	LSM2 homolog, U6 small nuclear RNA associated (S. cerevisiae)	None	GSE4573	Lung cancer	Squamous cell carcinoma	Overall Survival	Michigan (1991-2002)	Raponi	HG-U133A	209449_at	129	0.302326	0.0490905	0.48614	0.562667	0.464756	0.357564	1.43 [0.55 - 3.73]
GENE	LSM2	LSM2 homolog, U6 small nuclear RNA associated (S. cerevisiae)	None	GSE17710	Lung cancer	Squamous cell carcinoma	Relapse Free Survival	UNC	Wilkerson	Agilent-UNC-custom-4X44K	23855	56	0.75	0.149726	-	0.535413	0.482799	0.268049	1.31 [0.62 - 2.76]
GENE	LSM2	LSM2 homolog, U6 small nuclear RNA associated (S. cerevisiae)	None	GSE17710	Lung cancer	Squamous cell carcinoma	Relapse Free Survival	UNC	Wilkerson	Agilent-UNC-custom-4X44K	14579	56	0.142857	0.00290882	0.0614406	-1.23502	0.367624	-0.355967	0.70 [0.32 - 1.52]
GENE	LSM2	LSM2 homolog, U6 small nuclear RNA associated (S. cerevisiae)	None	GSE17710	Lung cancer	Squamous cell carcinoma	Overall Survival	UNC	Wilkerson	Agilent-UNC-custom-4X44K	23855	56	0.107143	0.29322	-	-0.644019	0.952856	-0.0241531	0.98 [0.44 - 2.17]
GENE	LSM2	LSM2 homolog, U6 small nuclear RNA associated (S. cerevisiae)	None	GSE17710	Lung cancer	Squamous cell carcinoma	Overall Survival	UNC	Wilkerson	Agilent-UNC-custom-4X44K	14579	56	0.142857	0.000121713	0.00416304	-1.60934	0.210527	-0.54429	0.58 [0.25 - 1.36]
GENE	LSM2	LSM2 homolog, U6 small nuclear RNA associated (S. cerevisiae)	None	GSE9891	Ovarian cancer		Overall Survival	AOCS, RBH, WH, NKI-AVL (1992-2006)	Tothill	HG-U133_Plus_2	209449_at	278	0.169065	0.166463	-	0.397043	0.571801	0.0955963	1.10 [0.79 - 1.53]
GENE	LSM2	LSM2 homolog, U6 small nuclear RNA associated (S. cerevisiae)	None	DUKE-OC	Ovarian cancer		Overall Survival	Duke	Bild	HG-U133A	209449_at	133	0.819549	0.265757	-	0.326957	0.762706	0.0318105	1.03 [0.84 - 1.27]
GENE	LSM2	LSM2 homolog, U6 small nuclear RNA associated (S. cerevisiae)	None	GSE26712	Ovarian cancer		Disease Free Survival	MSKCC (1990-2003)	Bonome	HG-U133_Plus_2	209449_at	185	0.221622	0.0184755	0.253295	-0.441808	0.160759	-0.112613	0.89 [0.76 - 1.05]
GENE	LSM2	LSM2 homolog, U6 small nuclear RNA associated (S. cerevisiae)	None	GSE26712	Ovarian cancer		Overall Survival	MSKCC (1990-2003)	Bonome	HG-U133_Plus_2	209449_at	185	0.221622	0.0291671	0.347629	-0.4399	0.339491	-0.0829224	0.92 [0.78 - 1.09]
GENE	LSM2	LSM2 homolog, U6 small nuclear RNA associated (S. cerevisiae)	None	GSE17260	Ovarian cancer		Progression Free Survival	Niigata (1997-2008)	Yoshihara	G4112A	A_23_P59153	110	0.272727	0.0754026	-	-0.449376	0.798842	0.053177	1.05 [0.70 - 1.59]
GENE	LSM2	LSM2 homolog, U6 small nuclear RNA associated (S. cerevisiae)	None	GSE17260	Ovarian cancer		Overall Survival	Niigata (1997-2008)	Yoshihara	G4112A	A_23_P59153	110	0.818182	0.00811771	0.137839	0.851323	0.811495	0.0621122	1.06 [0.64 - 1.77]
GENE	LSM2	LSM2 homolog, U6 small nuclear RNA associated (S. cerevisiae)	None	GSE14764	Ovarian cancer		Overall Survival	TOC	Denkert	HG-U133A	209449_at	80	0.1125	0.0628118	-	15.2524	0.381441	0.347935	1.42 [0.65 - 3.09]
GENE	LSM2	LSM2 homolog, U6 small nuclear RNA associated (S. cerevisiae)	None	GSE19234	Skin cancer	Melanoma	Overall Survival	NYU	Bogunovic	HG-U133_Plus_2	209449_at	38	0.657895	0.00703703	0.123521	1.23222	0.163161	0.579538	1.79 [0.79 - 4.03]
GENE	LSM2	LSM2 homolog, U6 small nuclear RNA associated (S. cerevisiae)	None	GSE30929	Soft tissue cancer	Liposarcoma	Distant Recurrence Free Survival	MSKCC (1993-2008)	Gobble	HG-U133A	209449_at	140	0.807143	0.016302	0.231554	0.789133	0.0340907	0.612882	1.85 [1.05 - 3.25]

## Sheet: CUL7
TYPE	ID_NAME	ID_DESCRIPTION	DATA_POSTPROCESSING	DATASET	CANCER TYPE	SUBTYPE	ENDPOINT	COHORT	CONTRIBUTOR	ARRAY TYPE	PROBE ID	N	CUTPOINT	MINIMUM P-VALUE	CORRECTED P-VALUE	ln(HR-high / HR-low)	COX P-VALUE	ln(HR)	HR [95% CI-low CI-upp]
GENE	CUL7	cullin 7	None	GSE5287	Bladder cancer		Overall Survival	Aarhus (1995-2004)	Als	HG-U133A	203558_at	30	0.666667	0.258498	-	0.476637	0.81326	-0.140212	0.87 [0.27 - 2.78]
GENE	CUL7	cullin 7	None	GSE5287	Bladder cancer		Overall Survival	Aarhus (1995-2004)	Als	HG-U133A	36084_at	30	0.266667	0.232705	-	-0.538275	0.899677	-0.11025	0.90 [0.16 - 4.97]
GENE	CUL7	cullin 7	None	GSE13507	Bladder cancer		Overall Survival	CNUH	Kim	Human-6 v2	ILMN_1672393	165	0.321212	0.0348197	0.390998	-0.518472	0.80717	-0.0619537	0.94 [0.57 - 1.55]
GENE	CUL7	cullin 7	None	GSE13507	Bladder cancer	Transitional cell carcinoma	Disease Specific Survival	CNUH	Kim	Human-6 v2	ILMN_1672393	165	0.242424	0.0134761	0.201581	-0.864355	0.692056	-0.14735	0.86 [0.42 - 1.79]
GENE	CUL7	cullin 7	None	GSE12417-GPL96	Blood cancer	AML	Overall Survival	AMLCG (1999-2003)	Metzeler	HG-U133A	36084_at	163	0.693252	0.00950856	0.155439	0.527261	0.26086	0.590332	1.80 [0.64 - 5.05]
GENE	CUL7	cullin 7	None	GSE12417-GPL96	Blood cancer	AML	Overall Survival	AMLCG (1999-2003)	Metzeler	HG-U133A	203558_at	163	0.631902	0.0116412	0.180908	0.50255	0.0863461	0.744318	2.11 [0.90 - 4.93]
GENE	CUL7	cullin 7	None	GSE12417-GPL97	Blood cancer	AML	Overall Survival	AMLCG (1999-2003)	Metzeler	HG-U133B	241746_at	163	0.730061	0.0250557	0.313506	0.4784	0.546377	0.427759	1.53 [0.38 - 6.16]
GENE	CUL7	cullin 7	None	GSE12417-GPL97	Blood cancer	AML	Overall Survival	AMLCG (1999-2003)	Metzeler	HG-U133B	241747_s_at	163	0.435583	0.0408601	0.433516	0.414552	0.568081	0.328508	1.39 [0.45 - 4.29]
GENE	CUL7	cullin 7	None	GSE12417-GPL570	Blood cancer	AML	Overall Survival	AMLCG (2004)	Metzeler	HG-U133_Plus_2	241747_s_at	79	0.405063	0.0567252	-	0.589925	0.390974	0.632373	1.88 [0.44 - 7.98]
GENE	CUL7	cullin 7	None	GSE12417-GPL570	Blood cancer	AML	Overall Survival	AMLCG (2004)	Metzeler	HG-U133_Plus_2	36084_at	79	0.531646	0.00347497	0.0708907	0.853201	0.212748	0.594667	1.81 [0.71 - 4.62]
GENE	CUL7	cullin 7	None	GSE12417-GPL570	Blood cancer	AML	Overall Survival	AMLCG (2004)	Metzeler	HG-U133_Plus_2	241746_at	79	0.126582	0.0487462	0.484048	-0.753065	0.853649	-0.14376	0.87 [0.19 - 3.99]
GENE	CUL7	cullin 7	None	GSE12417-GPL570	Blood cancer	AML	Overall Survival	AMLCG (2004)	Metzeler	HG-U133_Plus_2	203558_at	79	0.683544	0.0428296	0.446629	0.595564	0.618519	0.298575	1.35 [0.42 - 4.37]
GENE	CUL7	cullin 7	None	GSE5122	Blood cancer	AML	Overall Survival	San Diego	Raponi	HG-U133A	203558_at	58	0.62069	0.136574	-	0.421028	0.462855	0.103625	1.11 [0.84 - 1.46]
GENE	CUL7	cullin 7	None	GSE5122	Blood cancer	AML	Overall Survival	San Diego	Raponi	HG-U133A	36084_at	58	0.241379	0.126959	-	0.500023	0.723982	0.116594	1.12 [0.59 - 2.15]
GENE	CUL7	cullin 7	None	GSE8970	Blood cancer	AML	Overall Survival	San Diego	Raponi	HG-U133A	203558_at	34	0.264706	0.143195	-	0.668898	0.967986	0.00868838	1.01 [0.66 - 1.54]
GENE	CUL7	cullin 7	None	GSE8970	Blood cancer	AML	Overall Survival	San Diego	Raponi	HG-U133A	36084_at	34	0.205882	0.00270312	0.0579015	-1.43609	0.0860209	-0.950924	0.39 [0.13 - 1.14]
GENE	CUL7	cullin 7	None	GSE4475	Blood cancer	B-cell lymphoma	Overall Survival	Berlin (2003-2005)	Hummel	HG-U133A	203558_at	158	0.658228	0.00117137	0.0290922	0.745958	0.0221514	1.18318	3.26 [1.18 - 9.00]
GENE	CUL7	cullin 7	None	GSE4475	Blood cancer	B-cell lymphoma	Overall Survival	Berlin (2003-2005)	Hummel	HG-U133A	36084_at	158	0.120253	0.0562812	-	-0.621241	0.616466	0.393475	1.48 [0.32 - 6.91]
GENE	CUL7	cullin 7	None	E-TABM-346	Blood cancer	DLBCL	Event Free Survival	GELA (1998-2000)	Jais	HG-U133A	203558_at	53	0.792453	0.236503	-	0.478638	0.954502	-0.0122	0.99 [0.65 - 1.50]
GENE	CUL7	cullin 7	None	E-TABM-346	Blood cancer	DLBCL	Overall Survival	GELA (1998-2000)	Jais	HG-U133A	36084_at	53	0.811321	0.0651077	-	0.751645	0.198261	0.775346	2.17 [0.67 - 7.08]
GENE	CUL7	cullin 7	None	E-TABM-346	Blood cancer	DLBCL	Event Free Survival	GELA (1998-2000)	Jais	HG-U133A	36084_at	53	0.433962	0.156117	-	0.50688	0.727811	0.197691	1.22 [0.40 - 3.71]
GENE	CUL7	cullin 7	None	E-TABM-346	Blood cancer	DLBCL	Overall Survival	GELA (1998-2000)	Jais	HG-U133A	203558_at	53	0.792453	0.119592	-	0.63807	0.434807	0.175579	1.19 [0.77 - 1.85]
GENE	CUL7	cullin 7	None	GSE16131-GPL96	Blood cancer	Follicular lymphoma	Overall Survival	NCI (1974-2001)	Dave	HG-U133A	203558_at	180	0.755556	0.0664672	-	-0.500639	0.517631	-0.0609646	0.94 [0.78 - 1.13]
GENE	CUL7	cullin 7	None	GSE16131-GPL96	Blood cancer	Follicular lymphoma	Overall Survival	NCI (1974-2001)	Dave	HG-U133A	36084_at	180	0.816667	0.165487	-	-0.414152	0.473813	-0.274749	0.76 [0.36 - 1.61]
GENE	CUL7	cullin 7	None	GSE16131-GPL97	Blood cancer	Follicular lymphoma	Overall Survival	NCI (1974-2001)	Dave	HG-U133B	241746_at	180	0.355556	0.141592	-	0.32518	0.742996	0.0519556	1.05 [0.77 - 1.44]
GENE	CUL7	cullin 7	None	GSE16131-GPL97	Blood cancer	Follicular lymphoma	Overall Survival	NCI (1974-2001)	Dave	HG-U133B	241747_s_at	180	0.288889	0.135446	-	-0.322135	0.462116	-0.109869	0.90 [0.67 - 1.20]
GENE	CUL7	cullin 7	None	GSE2658	Blood cancer	Multiple myeloma	Disease Specific Survival	Arkansas	Zhan	HG-U133_Plus_2	241747_s_at	559	0.323792	0.0104905	0.167375	-0.509607	0.0941089	-0.178859	0.84 [0.68 - 1.03]
GENE	CUL7	cullin 7	None	GSE2658	Blood cancer	Multiple myeloma	Disease Specific Survival	Arkansas	Zhan	HG-U133_Plus_2	36084_at	559	0.729875	0.235063	-	-0.308352	0.461372	-0.204393	0.82 [0.47 - 1.40]
GENE	CUL7	cullin 7	None	GSE2658	Blood cancer	Multiple myeloma	Disease Specific Survival	Arkansas	Zhan	HG-U133_Plus_2	241746_at	559	0.232558	0.134599	-	-0.332623	0.597026	-0.0938421	0.91 [0.64 - 1.29]
GENE	CUL7	cullin 7	None	GSE2658	Blood cancer	Multiple myeloma	Disease Specific Survival	Arkansas	Zhan	HG-U133_Plus_2	203558_at	559	0.837209	0.0477487	0.477936	-0.714537	0.113454	-0.204338	0.82 [0.63 - 1.05]
GENE	CUL7	cullin 7	None	GSE4271-GPL96	Brain cancer	Astrocytoma	Overall Survival	MDA	Phillips	HG-U133A	203558_at	77	0.753247	0.0105273	0.167816	0.718522	0.129622	0.205481	1.23 [0.94 - 1.60]
GENE	CUL7	cullin 7	None	GSE4271-GPL96	Brain cancer	Astrocytoma	Overall Survival	MDA	Phillips	HG-U133A	36084_at	77	0.623377	0.0141303	0.208709	0.635101	0.223615	0.399871	1.49 [0.78 - 2.84]
GENE	CUL7	cullin 7	None	GSE4271-GPL97	Brain cancer	Astrocytoma	Overall Survival	MDA	Phillips	HG-U133B	241746_at	77	0.818182	0.0321237	0.370784	0.653936	0.187117	0.257759	1.29 [0.88 - 1.90]
GENE	CUL7	cullin 7	None	GSE4271-GPL97	Brain cancer	Astrocytoma	Overall Survival	MDA	Phillips	HG-U133B	241747_s_at	77	0.597403	0.221125	-	0.315823	0.929167	-0.0171737	0.98 [0.67 - 1.44]
GENE	CUL7	cullin 7	None	GSE7696	Brain cancer	Glioblastoma	Overall Survival	Lausanne	Murat	HG-U133_Plus_2	241747_s_at	70	0.414286	0.284636	-	-0.284432	0.794212	-0.15712	0.85 [0.26 - 2.78]
GENE	CUL7	cullin 7	None	GSE7696	Brain cancer	Glioblastoma	Overall Survival	Lausanne	Murat	HG-U133_Plus_2	36084_at	70	0.371429	0.0964905	-	0.457183	0.46408	0.496686	1.64 [0.43 - 6.21]
GENE	CUL7	cullin 7	None	GSE7696	Brain cancer	Glioblastoma	Overall Survival	Lausanne	Murat	HG-U133_Plus_2	241746_at	70	0.857143	0.309089	-	-0.385926	0.863905	-0.161611	0.85 [0.13 - 5.40]
GENE	CUL7	cullin 7	None	GSE7696	Brain cancer	Glioblastoma	Overall Survival	Lausanne	Murat	HG-U133_Plus_2	203558_at	70	0.114286	0.157874	-	0.652277	0.428289	0.379578	1.46 [0.57 - 3.74]
GENE	CUL7	cullin 7	None	MGH-glioma	Brain cancer	Glioma	Overall Survival	CBTTB, MGH, BWH, CH	Nutt	HG-U95A	36084_at	50	0.84	0.000922923	0.0238251	1.3061	0.0400632	1.27925	3.59 [1.06 - 12.19]
GENE	CUL7	cullin 7	None	GSE4412-GPL96	Brain cancer	Glioma	Overall Survival	UCLA (1996-2003)	Freije	HG-U133A	203558_at	74	0.189189	0.000444324	0.0128091	1.66762	0.0173437	0.263688	1.30 [1.05 - 1.62]
GENE	CUL7	cullin 7	None	GSE4412-GPL96	Brain cancer	Glioma	Overall Survival	UCLA (1996-2003)	Freije	HG-U133A	36084_at	74	0.324324	0.000930107	0.0239809	1.12392	0.195895	0.289012	1.34 [0.86 - 2.07]
GENE	CUL7	cullin 7	None	GSE4412-GPL97	Brain cancer	Glioma	Overall Survival	UCLA (1996-2003)	Freije	HG-U133B	241747_s_at	74	0.554054	0.000808039	0.0213011	0.967927	0.0202925	0.366824	1.44 [1.06 - 1.97]
GENE	CUL7	cullin 7	None	GSE4412-GPL97	Brain cancer	Glioma	Overall Survival	UCLA (1996-2003)	Freije	HG-U133B	241746_at	74	0.135135	0.00157078	0.0371243	-1.10349	0.747839	-0.0661715	0.94 [0.63 - 1.40]
GENE	CUL7	cullin 7	None	GSE16581	Brain cancer	Meningioma	Overall Survival	UCLA	Lee	HG-U133_Plus_2	36084_at	67	0.791045	0.105858	-	1.0428	0.282732	1.89268	6.64 [0.21 - 209.78]
GENE	CUL7	cullin 7	None	GSE16581	Brain cancer	Meningioma	Overall Survival	UCLA	Lee	HG-U133_Plus_2	241747_s_at	67	0.537313	0.0646504	-	1.37529	0.240847	2.07148	7.94 [0.25 - 252.95]
GENE	CUL7	cullin 7	None	GSE16581	Brain cancer	Meningioma	Overall Survival	UCLA	Lee	HG-U133_Plus_2	203558_at	67	0.701493	0.076655	-	1.13653	0.165578	2.26436	9.62 [0.39 - 236.33]
GENE	CUL7	cullin 7	None	GSE16581	Brain cancer	Meningioma	Overall Survival	UCLA	Lee	HG-U133_Plus_2	241746_at	67	0.268657	0.336338	-	0.981955	0.68574	-0.924832	0.40 [0.00 - 34.98]
GENE	CUL7	cullin 7	None	GSE19615	Breast cancer		Distant Metastasis Free Survival	DF/HCC	Li	HG-U133_Plus_2	36084_at	115	0.765217	0.0105846	0.1685	1.28541	0.0532452	1.86573	6.46 [0.97 - 42.85]
GENE	CUL7	cullin 7	None	GSE19615	Breast cancer		Distant Metastasis Free Survival	DF/HCC	Li	HG-U133_Plus_2	203558_at	115	0.46087	0.13875	-	-0.798942	0.698636	-0.309503	0.73 [0.15 - 3.52]
GENE	CUL7	cullin 7	None	GSE19615	Breast cancer		Distant Metastasis Free Survival	DF/HCC	Li	HG-U133_Plus_2	241747_s_at	115	0.182609	0.0663142	-	15.3479	0.164062	1.08636	2.96 [0.64 - 13.69]
GENE	CUL7	cullin 7	None	GSE19615	Breast cancer		Distant Metastasis Free Survival	DF/HCC	Li	HG-U133_Plus_2	241746_at	115	0.147826	0.114402	-	-0.904839	0.941559	0.041942	1.04 [0.34 - 3.20]
GENE	CUL7	cullin 7	None	GSE3143	Breast cancer		Overall Survival	Duke	Bild	HG-U95A	36084_at	158	0.151899	0.000137269	0.00462633	-1.18667	0.0780005	-0.921658	0.40 [0.14 - 1.11]
GENE	CUL7	cullin 7	None	GSE7849	Breast cancer		Disease Free Survival	Duke (1990-2001)	Anders	HG-U95A	36084_at	76	0.855263	0.105735	-	0.918883	0.064414	0.901685	2.46 [0.95 - 6.41]
GENE	CUL7	cullin 7	None	GSE12276	Breast cancer		Relapse Free Survival	EMC	Bos	HG-U133_Plus_2	241747_s_at	204	0.578431	0.0182047	0.250642	-0.338877	0.223459	-0.128964	0.88 [0.71 - 1.08]
GENE	CUL7	cullin 7	None	GSE12276	Breast cancer		Relapse Free Survival	EMC	Bos	HG-U133_Plus_2	203558_at	204	0.544118	0.0897082	-	0.242933	0.634795	0.0750265	1.08 [0.79 - 1.47]
GENE	CUL7	cullin 7	None	GSE12276	Breast cancer		Relapse Free Survival	EMC	Bos	HG-U133_Plus_2	241746_at	204	0.857843	0.000551753	0.0154125	0.696189	0.0282293	0.303231	1.35 [1.03 - 1.78]
GENE	CUL7	cullin 7	None	GSE12276	Breast cancer		Relapse Free Survival	EMC	Bos	HG-U133_Plus_2	36084_at	204	0.132353	0.101878	-	-0.336717	0.339335	-0.216879	0.81 [0.52 - 1.26]
GENE	CUL7	cullin 7	None	GSE6532-GPL570	Breast cancer		Relapse Free Survival	GUYT	Loi	HG-U133_Plus_2	203558_at	87	0.586207	0.114927	-	0.593422	0.434006	0.449962	1.57 [0.51 - 4.84]
GENE	CUL7	cullin 7	None	GSE6532-GPL570	Breast cancer		Distant Metastasis Free Survival	GUYT	Loi	HG-U133_Plus_2	36084_at	87	0.264368	0.231819	-	0.636454	0.990462	0.00829588	1.01 [0.26 - 3.93]
GENE	CUL7	cullin 7	None	GSE6532-GPL570	Breast cancer		Distant Metastasis Free Survival	GUYT	Loi	HG-U133_Plus_2	203558_at	87	0.586207	0.114927	-	0.593422	0.434006	0.449962	1.57 [0.51 - 4.84]
GENE	CUL7	cullin 7	None	GSE6532-GPL570	Breast cancer		Relapse Free Survival	GUYT	Loi	HG-U133_Plus_2	241747_s_at	87	0.126437	0.38894	-	0.622706	0.626399	-0.339121	0.71 [0.18 - 2.79]
GENE	CUL7	cullin 7	None	GSE6532-GPL570	Breast cancer		Distant Metastasis Free Survival	GUYT	Loi	HG-U133_Plus_2	241747_s_at	87	0.126437	0.38894	-	0.622706	0.626399	-0.339121	0.71 [0.18 - 2.79]
GENE	CUL7	cullin 7	None	GSE6532-GPL570	Breast cancer		Relapse Free Survival	GUYT	Loi	HG-U133_Plus_2	36084_at	87	0.264368	0.231819	-	0.636454	0.990462	0.00829588	1.01 [0.26 - 3.93]
GENE	CUL7	cullin 7	None	GSE6532-GPL570	Breast cancer		Relapse Free Survival	GUYT	Loi	HG-U133_Plus_2	241746_at	87	0.850575	0.0456608	0.46489	0.850365	0.241088	0.999857	2.72 [0.51 - 14.46]
GENE	CUL7	cullin 7	None	GSE6532-GPL570	Breast cancer		Distant Metastasis Free Survival	GUYT	Loi	HG-U133_Plus_2	241746_at	87	0.850575	0.0456608	0.46489	0.850365	0.241088	0.999857	2.72 [0.51 - 14.46]
GENE	CUL7	cullin 7	None	GSE9195	Breast cancer		Distant Metastasis Free Survival	GUYT2	Loi	HG-U133_Plus_2	241747_s_at	77	0.194805	0.0895836	-	-1.0475	0.809702	-0.422195	0.66 [0.02 - 20.37]
GENE	CUL7	cullin 7	None	GSE9195	Breast cancer		Relapse Free Survival	GUYT2	Loi	HG-U133_Plus_2	203558_at	77	0.857143	0.000114417	0.00394296	1.87992	0.0491894	1.85997	6.42 [1.01 - 40.99]
GENE	CUL7	cullin 7	None	GSE9195	Breast cancer		Distant Metastasis Free Survival	GUYT2	Loi	HG-U133_Plus_2	241746_at	77	0.844156	0.151034	-	-15.3028	0.668072	-0.757077	0.47 [0.01 - 14.93]
GENE	CUL7	cullin 7	None	GSE9195	Breast cancer		Distant Metastasis Free Survival	GUYT2	Loi	HG-U133_Plus_2	36084_at	77	0.883117	2.6037e-05	0.00105853	2.21399	0.0314161	2.85526	17.38 [1.29 - 234.17]
GENE	CUL7	cullin 7	None	GSE9195	Breast cancer		Distant Metastasis Free Survival	GUYT2	Loi	HG-U133_Plus_2	203558_at	77	0.857143	0.000220509	0.00699704	1.99695	0.0494506	2.17964	8.84 [1.01 - 77.80]
GENE	CUL7	cullin 7	None	GSE9195	Breast cancer		Relapse Free Survival	GUYT2	Loi	HG-U133_Plus_2	241747_s_at	77	0.753247	0.0395375	0.424511	1.09174	0.56901	0.832437	2.30 [0.13 - 40.34]
GENE	CUL7	cullin 7	None	GSE9195	Breast cancer		Relapse Free Survival	GUYT2	Loi	HG-U133_Plus_2	36084_at	77	0.831169	5.69421e-05	0.00212824	1.95171	0.0307876	2.44656	11.55 [1.25 - 106.36]
GENE	CUL7	cullin 7	None	GSE9195	Breast cancer		Relapse Free Survival	GUYT2	Loi	HG-U133_Plus_2	241746_at	77	0.493506	0.143219	-	0.853956	0.87644	0.237632	1.27 [0.06 - 25.36]
GENE	CUL7	cullin 7	None	GSE12093	Breast cancer		Distant Metastasis Free Survival	IO, NCI, TUM, CCF (1992-2000)	Zhang	HG-U133A	36084_at	136	0.139706	0.0432711	0.449522	-1.01263	0.358826	-0.641267	0.53 [0.13 - 2.07]
GENE	CUL7	cullin 7	None	GSE12093	Breast cancer		Distant Metastasis Free Survival	IO, NCI, TUM, CCF (1992-2000)	Zhang	HG-U133A	203558_at	136	0.742647	0.0319788	0.369675	0.943164	0.807753	-0.0687786	0.93 [0.54 - 1.62]
GENE	CUL7	cullin 7	None	GSE11121	Breast cancer		Distant Metastasis Free Survival	Mainz (1988-1998)	Schmidt	HG-U133A	203558_at	200	0.85	0.00585063	0.107039	0.898516	0.0261011	0.630883	1.88 [1.08 - 3.28]
GENE	CUL7	cullin 7	None	GSE11121	Breast cancer		Distant Metastasis Free Survival	Mainz (1988-1998)	Schmidt	HG-U133A	36084_at	200	0.15	0.120908	-	-0.571444	0.548299	-0.404016	0.67 [0.18 - 2.50]
GENE	CUL7	cullin 7	None	GSE2034	Breast cancer		Distant Metastasis Free Survival	Rotterdam (1980-1995)	Wang	HG-U133A	203558_at	286	0.346154	0.0328155	0.37605	-0.415649	0.704468	-0.0457616	0.96 [0.75 - 1.21]
GENE	CUL7	cullin 7	None	GSE2034	Breast cancer		Distant Metastasis Free Survival	Rotterdam (1980-1995)	Wang	HG-U133A	36084_at	286	0.772727	0.0247772	0.311106	-0.598787	0.149002	-0.48489	0.62 [0.32 - 1.19]
GENE	CUL7	cullin 7	None	GSE1456-GPL96	Breast cancer		Overall Survival	Stockholm (1994-1996)	Pawitan	HG-U133A	36084_at	159	0.805031	0.000147195	0.00491806	1.16252	0.0724736	0.870472	2.39 [0.92 - 6.17]
GENE	CUL7	cullin 7	None	GSE1456-GPL96	Breast cancer		Relapse Free Survival	Stockholm (1994-1996)	Pawitan	HG-U133A	203558_at	159	0.754717	0.00423129	0.0829457	0.896748	0.789798	0.048619	1.05 [0.73 - 1.50]
GENE	CUL7	cullin 7	None	GSE1456-GPL96	Breast cancer		Disease Specific Survival	Stockholm (1994-1996)	Pawitan	HG-U133A	203558_at	159	0.754717	0.00163951	0.0384615	1.12271	0.351707	0.20979	1.23 [0.79 - 1.92]
GENE	CUL7	cullin 7	None	GSE1456-GPL96	Breast cancer		Relapse Free Survival	Stockholm (1994-1996)	Pawitan	HG-U133A	36084_at	159	0.805031	0.0504229	-	0.663635	0.573733	0.293328	1.34 [0.48 - 3.73]
GENE	CUL7	cullin 7	None	GSE1456-GPL96	Breast cancer		Overall Survival	Stockholm (1994-1996)	Pawitan	HG-U133A	203558_at	159	0.735849	0.000225429	0.0071325	1.11677	0.112132	0.317432	1.37 [0.93 - 2.03]
GENE	CUL7	cullin 7	None	GSE1456-GPL96	Breast cancer		Disease Specific Survival	Stockholm (1994-1996)	Pawitan	HG-U133A	36084_at	159	0.805031	0.00322003	0.0666849	1.0778	0.0707288	1.0087	2.74 [0.92 - 8.19]
GENE	CUL7	cullin 7	None	GSE1456-GPL97	Breast cancer		Disease Specific Survival	Stockholm (1994-1996)	Pawitan	HG-U133B	241747_s_at	159	0.823899	0.00112211	0.0280665	1.17896	0.0908455	0.479734	1.62 [0.93 - 2.82]
GENE	CUL7	cullin 7	None	GSE1456-GPL97	Breast cancer		Overall Survival	Stockholm (1994-1996)	Pawitan	HG-U133B	241746_at	159	0.144654	0.0651889	-	1.25436	0.268155	0.233496	1.26 [0.84 - 1.91]
GENE	CUL7	cullin 7	None	GSE1456-GPL97	Breast cancer		Relapse Free Survival	Stockholm (1994-1996)	Pawitan	HG-U133B	241746_at	159	0.415094	0.0681572	-	0.619846	0.182292	0.283133	1.33 [0.88 - 2.01]
GENE	CUL7	cullin 7	None	GSE1456-GPL97	Breast cancer		Disease Specific Survival	Stockholm (1994-1996)	Pawitan	HG-U133B	241746_at	159	0.415094	0.0177724	0.246376	1.03933	0.0509057	0.521772	1.69 [1.00 - 2.85]
GENE	CUL7	cullin 7	None	GSE1456-GPL97	Breast cancer		Overall Survival	Stockholm (1994-1996)	Pawitan	HG-U133B	241747_s_at	159	0.823899	0.0144609	0.212265	0.821517	0.0992378	0.391519	1.48 [0.93 - 2.36]
GENE	CUL7	cullin 7	None	GSE1456-GPL97	Breast cancer		Relapse Free Survival	Stockholm (1994-1996)	Pawitan	HG-U133B	241747_s_at	159	0.823899	0.00281896	0.059902	0.973085	0.170389	0.327594	1.39 [0.87 - 2.22]
GENE	CUL7	cullin 7	None	GSE7378	Breast cancer		Disease Free Survival	UCSF	Zhou	U133AAofAv2	203558_at	54	0.333333	0.0225859	0.291793	15.8899	0.203125	1.11889	3.06 [0.55 - 17.15]
GENE	CUL7	cullin 7	None	GSE7378	Breast cancer		Disease Free Survival	UCSF	Zhou	U133AAofAv2	36084_at	54	0.37037	0.0124106	0.189704	15.9756	0.0646287	1.51366	4.54 [0.91 - 22.63]
GENE	CUL7	cullin 7	None	E-TABM-158	Breast cancer		Relapse Free Survival	UCSF, CPMC (1989-1997)	Chin	HG-U133A	203558_at	117	0.452991	0.0105432	0.168006	0.861121	0.519139	0.214572	1.24 [0.65 - 2.38]
GENE	CUL7	cullin 7	None	E-TABM-158	Breast cancer		Disease Specific Survival	UCSF, CPMC (1989-1997)	Chin	HG-U133A	203558_at	117	0.555556	0.00123106	0.0303238	1.2672	0.282628	0.415201	1.51 [0.71 - 3.23]
GENE	CUL7	cullin 7	None	E-TABM-158	Breast cancer		Overall Survival	UCSF, CPMC (1989-1997)	Chin	HG-U133A	203558_at	117	0.452991	0.0105432	0.168006	0.861121	0.519139	0.214572	1.24 [0.65 - 2.38]
GENE	CUL7	cullin 7	None	E-TABM-158	Breast cancer		Distant Metastasis Free Survival	UCSF, CPMC (1989-1997)	Chin	HG-U133A	203558_at	117	0.57265	0.00231519	0.0510518	1.19296	0.367493	0.373992	1.45 [0.64 - 3.28]
GENE	CUL7	cullin 7	None	E-TABM-158	Breast cancer		Relapse Free Survival	UCSF, CPMC (1989-1997)	Chin	HG-U133A	36084_at	117	0.529915	0.183515	-	0.421007	0.928597	0.0325842	1.03 [0.51 - 2.11]
GENE	CUL7	cullin 7	None	E-TABM-158	Breast cancer		Disease Specific Survival	UCSF, CPMC (1989-1997)	Chin	HG-U133A	36084_at	117	0.529915	0.0502326	-	0.754911	0.625701	0.206883	1.23 [0.54 - 2.82]
GENE	CUL7	cullin 7	None	E-TABM-158	Breast cancer		Distant Metastasis Free Survival	UCSF, CPMC (1989-1997)	Chin	HG-U133A	36084_at	117	0.529915	0.0598459	-	0.743508	0.794473	0.117569	1.12 [0.46 - 2.72]
GENE	CUL7	cullin 7	None	E-TABM-158	Breast cancer		Overall Survival	UCSF, CPMC (1989-1997)	Chin	HG-U133A	36084_at	117	0.529915	0.183515	-	0.421007	0.928597	0.0325842	1.03 [0.51 - 2.11]
GENE	CUL7	cullin 7	None	GSE3494-GPL96	Breast cancer		Disease Specific Survival	Uppsala (1987-1989)	Miller	HG-U133A	36084_at	236	0.588983	0.111891	-	0.426485	0.542898	0.311888	1.37 [0.50 - 3.73]
GENE	CUL7	cullin 7	None	GSE3494-GPL96	Breast cancer		Disease Specific Survival	Uppsala (1987-1989)	Miller	HG-U133A	203558_at	236	0.847458	0.0243733	0.307604	0.702188	0.420244	0.144542	1.16 [0.81 - 1.64]
GENE	CUL7	cullin 7	None	GSE3494-GPL97	Breast cancer		Disease Specific Survival	Uppsala (1987-1989)	Miller	HG-U133B	241747_s_at	236	0.101695	0.148534	-	0.832746	0.501123	0.142717	1.15 [0.76 - 1.75]
GENE	CUL7	cullin 7	None	GSE3494-GPL97	Breast cancer		Disease Specific Survival	Uppsala (1987-1989)	Miller	HG-U133B	241746_at	236	0.898305	0.0678351	-	0.653891	0.891072	0.0299461	1.03 [0.67 - 1.58]
GENE	CUL7	cullin 7	None	GSE4922-GPL96	Breast cancer		Disease Free Survival	Uppsala (1987-1989)	Ivshina	HG-U133A	203558_at	249	0.855422	0.0215777	0.282639	0.600462	0.273197	0.152437	1.16 [0.89 - 1.53]
GENE	CUL7	cullin 7	None	GSE4922-GPL96	Breast cancer		Disease Free Survival	Uppsala (1987-1989)	Ivshina	HG-U133A	36084_at	249	0.614458	0.0654956	-	0.39	0.421334	0.31804	1.37 [0.63 - 2.98]
GENE	CUL7	cullin 7	None	GSE4922-GPL97	Breast cancer		Disease Free Survival	Uppsala (1987-1989)	Ivshina	HG-U133B	241746_at	249	0.73494	0.077654	-	-0.472038	0.966592	0.00705748	1.01 [0.72 - 1.40]
GENE	CUL7	cullin 7	None	GSE4922-GPL97	Breast cancer		Disease Free Survival	Uppsala (1987-1989)	Ivshina	HG-U133B	241747_s_at	249	0.859438	0.0703458	-	0.483645	0.556704	0.0976018	1.10 [0.80 - 1.53]
GENE	CUL7	cullin 7	None	GSE2990	Breast cancer		Relapse Free Survival	Uppsala, Oxford	Sotiriou	HG-U133A	36084_at	125	0.736	0.120626	-	0.462948	0.782901	0.177988	1.19 [0.34 - 4.24]
GENE	CUL7	cullin 7	None	GSE2990	Breast cancer		Distant Metastasis Free Survival	Uppsala, Oxford	Sotiriou	HG-U133A	36084_at	54	0.888889	0.000240795	0.00755274	2.01614	0.895603	0.0395513	1.04 [0.58 - 1.88]
GENE	CUL7	cullin 7	None	GSE2990	Breast cancer		Relapse Free Survival	Uppsala, Oxford	Sotiriou	HG-U133A	203558_at	62	0.177419	0.0545924	-	15.3051	0.941682	0.0147475	1.01 [0.68 - 1.51]
GENE	CUL7	cullin 7	None	GSE2990	Breast cancer		Distant Metastasis Free Survival	Uppsala, Oxford	Sotiriou	HG-U133A	203558_at	125	0.352	0.00285981	0.0606029	1.63751	0.0795596	1.14354	3.14 [0.87 - 11.27]
GENE	CUL7	cullin 7	None	GSE2990	Breast cancer		Relapse Free Survival	Uppsala, Oxford	Sotiriou	HG-U133A	36084_at	62	0.887097	0.0917684	-	0.932949	0.957497	-0.013187	0.99 [0.61 - 1.60]
GENE	CUL7	cullin 7	None	GSE2990	Breast cancer		Relapse Free Survival	Uppsala, Oxford	Sotiriou	HG-U133A	203558_at	125	0.352	0.0563809	-	0.626194	0.714212	0.184955	1.20 [0.45 - 3.24]
GENE	CUL7	cullin 7	None	GSE2990	Breast cancer		Distant Metastasis Free Survival	Uppsala, Oxford	Sotiriou	HG-U133A	203558_at	54	0.888889	0.0762108	-	1.12989	0.921997	0.0240251	1.02 [0.63 - 1.66]
GENE	CUL7	cullin 7	None	GSE2990	Breast cancer		Distant Metastasis Free Survival	Uppsala, Oxford	Sotiriou	HG-U133A	36084_at	125	0.768	0.0132467	0.199052	0.925	0.1678	1.13248	3.10 [0.62 - 15.51]
GENE	CUL7	cullin 7	None	GSE7390	Breast cancer		Relapse Free Survival	Uppsala, Oxford, Stockholm, IGR, GUYT, CRH (1980-1998)	Desmedt	HG-U133A	36084_at	198	0.424242	0.0380151	0.413942	0.456746	0.115801	0.352562	1.42 [0.92 - 2.21]
GENE	CUL7	cullin 7	None	GSE7390	Breast cancer		Distant Metastasis Free Survival	Uppsala, Oxford, Stockholm, IGR, GUYT, CRH (1980-1998)	Desmedt	HG-U133A	203558_at	198	0.318182	0.136656	-	0.441028	0.299444	0.129238	1.14 [0.89 - 1.45]
GENE	CUL7	cullin 7	None	GSE7390	Breast cancer		Overall Survival	Uppsala, Oxford, Stockholm, IGR, GUYT, CRH (1980-1998)	Desmedt	HG-U133A	203558_at	198	0.787879	0.19773	-	0.386387	0.505747	0.0855615	1.09 [0.85 - 1.40]
GENE	CUL7	cullin 7	None	GSE7390	Breast cancer		Distant Metastasis Free Survival	Uppsala, Oxford, Stockholm, IGR, GUYT, CRH (1980-1998)	Desmedt	HG-U133A	36084_at	198	0.343434	0.0295685	0.350837	0.637673	0.368507	0.232158	1.26 [0.76 - 2.09]
GENE	CUL7	cullin 7	None	GSE7390	Breast cancer		Overall Survival	Uppsala, Oxford, Stockholm, IGR, GUYT, CRH (1980-1998)	Desmedt	HG-U133A	36084_at	198	0.343434	0.0728502	-	0.547192	0.559517	0.160138	1.17 [0.69 - 2.01]
GENE	CUL7	cullin 7	None	GSE7390	Breast cancer		Relapse Free Survival	Uppsala, Oxford, Stockholm, IGR, GUYT, CRH (1980-1998)	Desmedt	HG-U133A	203558_at	198	0.79798	0.00434805	0.084756	0.662271	0.273242	0.120062	1.13 [0.91 - 1.40]
GENE	CUL7	cullin 7	None	GSE12945	Colorectal cancer		Overall Survival	Berlin	Staub	HG-U133A	36084_at	62	0.290323	0.0151064	0.219126	-1.32554	0.483331	-0.91419	0.40 [0.03 - 5.17]
GENE	CUL7	cullin 7	None	GSE12945	Colorectal cancer		Disease Free Survival	Berlin	Staub	HG-U133A	203558_at	51	0.372549	0.0344881	0.388556	-2.00996	0.436779	-1.14659	0.32 [0.02 - 5.72]
GENE	CUL7	cullin 7	None	GSE12945	Colorectal cancer		Overall Survival	Berlin	Staub	HG-U133A	203558_at	62	0.758065	0.0445722	0.457949	-15.472	0.428061	-0.796268	0.45 [0.06 - 3.23]
GENE	CUL7	cullin 7	None	GSE12945	Colorectal cancer		Disease Free Survival	Berlin	Staub	HG-U133A	36084_at	51	0.176471	0.164946	-	-1.1967	0.873294	0.33365	1.40 [0.02 - 84.29]
GENE	CUL7	cullin 7	None	GSE17536	Colorectal cancer		Disease Free Survival	MCC	Smith	HG-U133_Plus_2	203558_at	145	0.289655	0.0339018	0.384208	0.983963	0.406515	0.586901	1.80 [0.45 - 7.19]
GENE	CUL7	cullin 7	None	GSE17536	Colorectal cancer		Disease Specific Survival	MCC	Smith	HG-U133_Plus_2	36084_at	177	0.751412	0.0638557	-	-0.640189	0.615258	-0.386992	0.68 [0.15 - 3.07]
GENE	CUL7	cullin 7	None	GSE17536	Colorectal cancer		Overall Survival	MCC	Smith	HG-U133_Plus_2	241747_s_at	177	0.757062	0.00302329	0.0633843	-1.06373	0.0638219	-1.0727	0.34 [0.11 - 1.06]
GENE	CUL7	cullin 7	None	GSE17536	Colorectal cancer		Disease Specific Survival	MCC	Smith	HG-U133_Plus_2	241747_s_at	177	0.446328	0.00370633	0.0746422	-0.797423	0.102258	-1.09366	0.33 [0.09 - 1.24]
GENE	CUL7	cullin 7	None	GSE17536	Colorectal cancer		Overall Survival	MCC	Smith	HG-U133_Plus_2	36084_at	177	0.361582	0.0537671	-	-0.458052	0.237771	-0.811309	0.44 [0.12 - 1.71]
GENE	CUL7	cullin 7	None	GSE17536	Colorectal cancer		Disease Specific Survival	MCC	Smith	HG-U133_Plus_2	203558_at	177	0.242938	0.123357	-	0.583541	0.877444	0.0925328	1.10 [0.34 - 3.56]
GENE	CUL7	cullin 7	None	GSE17536	Colorectal cancer		Overall Survival	MCC	Smith	HG-U133_Plus_2	241746_at	177	0.101695	0.0817901	-	0.98697	0.340995	0.650309	1.92 [0.50 - 7.31]
GENE	CUL7	cullin 7	None	GSE17536	Colorectal cancer		Disease Specific Survival	MCC	Smith	HG-U133_Plus_2	241746_at	177	0.101695	0.106833	-	1.10575	0.426932	0.625008	1.87 [0.40 - 8.73]
GENE	CUL7	cullin 7	None	GSE17536	Colorectal cancer		Disease Free Survival	MCC	Smith	HG-U133_Plus_2	241747_s_at	145	0.537931	0.0115518	0.179872	-0.910078	0.174344	-1.08343	0.34 [0.07 - 1.62]
GENE	CUL7	cullin 7	None	GSE17536	Colorectal cancer		Overall Survival	MCC	Smith	HG-U133_Plus_2	203558_at	177	0.774011	0.110035	-	-0.501607	0.955892	-0.0288549	0.97 [0.35 - 2.70]
GENE	CUL7	cullin 7	None	GSE17536	Colorectal cancer		Disease Free Survival	MCC	Smith	HG-U133_Plus_2	36084_at	145	0.241379	0.073434	-	0.919148	0.425739	0.665176	1.94 [0.38 - 9.99]
GENE	CUL7	cullin 7	None	GSE17536	Colorectal cancer		Disease Free Survival	MCC	Smith	HG-U133_Plus_2	241746_at	145	0.827586	0.0566144	-	0.697733	0.453652	0.740706	2.10 [0.30 - 14.56]
GENE	CUL7	cullin 7	None	GSE14333	Colorectal cancer		Disease Free Survival	Melbourne	Jorissen	HG-U133_Plus_2	241747_s_at	226	0.411504	0.167679	-	0.409777	0.609584	0.0756668	1.08 [0.81 - 1.44]
GENE	CUL7	cullin 7	None	GSE14333	Colorectal cancer		Disease Free Survival	Melbourne	Jorissen	HG-U133_Plus_2	36084_at	226	0.269911	0.0845772	-	-0.504277	0.538754	-0.223404	0.80 [0.39 - 1.63]
GENE	CUL7	cullin 7	None	GSE14333	Colorectal cancer		Disease Free Survival	Melbourne	Jorissen	HG-U133_Plus_2	241746_at	226	0.557522	0.116432	-	-0.460158	0.532825	-0.0856044	0.92 [0.70 - 1.20]
GENE	CUL7	cullin 7	None	GSE14333	Colorectal cancer		Disease Free Survival	Melbourne	Jorissen	HG-U133_Plus_2	203558_at	226	0.840708	0.0289133	0.34559	0.69352	0.10816	0.265874	1.30 [0.94 - 1.80]
GENE	CUL7	cullin 7	None	GSE17537	Colorectal cancer		Overall Survival	VMC	Smith	HG-U133_Plus_2	241747_s_at	55	0.127273	0.00118948	0.0294671	-1.48204	0.00888313	-2.57278	0.08 [0.01 - 0.52]
GENE	CUL7	cullin 7	None	GSE17537	Colorectal cancer		Overall Survival	VMC	Smith	HG-U133_Plus_2	36084_at	55	0.418182	0.161062	-	-0.620219	0.754182	-0.289998	0.75 [0.12 - 4.60]
GENE	CUL7	cullin 7	None	GSE17537	Colorectal cancer		Overall Survival	VMC	Smith	HG-U133_Plus_2	241746_at	55	0.8	0.00202506	0.0457596	1.32613	0.157425	1.94463	6.99 [0.47 - 103.60]
GENE	CUL7	cullin 7	None	GSE17537	Colorectal cancer		Overall Survival	VMC	Smith	HG-U133_Plus_2	203558_at	55	0.745455	0.179189	-	0.621007	0.566875	0.419502	1.52 [0.36 - 6.39]
GENE	CUL7	cullin 7	None	GSE17537	Colorectal cancer		Disease Free Survival	VMC	Smith	HG-U133_Plus_2	36084_at	55	0.4	0.060627	-	1.00576	0.408619	0.872787	2.39 [0.30 - 18.97]
GENE	CUL7	cullin 7	None	GSE17537	Colorectal cancer		Disease Specific Survival	VMC	Smith	HG-U133_Plus_2	36084_at	49	0.306122	0.140965	-	1.08739	0.919674	0.119438	1.13 [0.11 - 11.48]
GENE	CUL7	cullin 7	None	GSE17537	Colorectal cancer		Disease Free Survival	VMC	Smith	HG-U133_Plus_2	241747_s_at	55	0.127273	0.000302976	0.00921446	-1.82125	0.00179168	-3.65264	0.03 [0.00 - 0.26]
GENE	CUL7	cullin 7	None	GSE17537	Colorectal cancer		Disease Free Survival	VMC	Smith	HG-U133_Plus_2	203558_at	55	0.709091	0.00449269	0.0869812	1.25964	0.100843	1.45134	4.27 [0.75 - 24.17]
GENE	CUL7	cullin 7	None	GSE17537	Colorectal cancer		Disease Free Survival	VMC	Smith	HG-U133_Plus_2	241746_at	55	0.327273	0.0032037	0.0664129	2.37065	0.0298169	3.10502	22.31 [1.35 - 367.35]
GENE	CUL7	cullin 7	None	GSE17537	Colorectal cancer		Disease Specific Survival	VMC	Smith	HG-U133_Plus_2	241747_s_at	49	0.265306	0.000211318	0.00674275	-1.97199	0.00171593	-3.37874	0.03 [0.00 - 0.28]
GENE	CUL7	cullin 7	None	GSE17537	Colorectal cancer		Disease Specific Survival	VMC	Smith	HG-U133_Plus_2	203558_at	49	0.755102	0.077348	-	0.994991	0.492774	0.67972	1.97 [0.28 - 13.76]
GENE	CUL7	cullin 7	None	GSE17537	Colorectal cancer		Disease Specific Survival	VMC	Smith	HG-U133_Plus_2	241746_at	49	0.857143	6.25792e-05	0.00231423	2.04279	0.0265909	3.54551	34.66 [1.51 - 795.80]
GENE	CUL7	cullin 7	None	GSE22138	Eye cancer	Uveal melanoma	Distant Metastasis Free Survival	BRCIC	Laurent	HG-U133_Plus_2	241747_s_at	63	0.126984	0.00674114	0.11949	-1.11499	0.518206	-0.343676	0.71 [0.25 - 2.01]
GENE	CUL7	cullin 7	None	GSE22138	Eye cancer	Uveal melanoma	Distant Metastasis Free Survival	BRCIC	Laurent	HG-U133_Plus_2	36084_at	63	0.142857	0.0119907	0.184927	2.13415	0.380414	0.177829	1.19 [0.80 - 1.78]
GENE	CUL7	cullin 7	None	GSE22138	Eye cancer	Uveal melanoma	Distant Metastasis Free Survival	BRCIC	Laurent	HG-U133_Plus_2	241746_at	63	0.380952	0.0332527	0.379349	-0.710193	0.76931	0.182477	1.20 [0.35 - 4.06]
GENE	CUL7	cullin 7	None	GSE22138	Eye cancer	Uveal melanoma	Distant Metastasis Free Survival	BRCIC	Laurent	HG-U133_Plus_2	203558_at	63	0.269841	0.169591	-	0.579447	0.514275	0.130753	1.14 [0.77 - 1.69]
GENE	CUL7	cullin 7	None	GSE2837	Head and neck cancer	Squamous cell carcinoma	Relapse Free Survival	VUMC, VAMC, UTMDACC (1992-2005)	Chung	U133_X3P	Hs.157710.0.A1_3p_at	28	0.642857	0.00118133	0.0292986	-2.23753	0.0173742	-3.58081	0.03 [0.00 - 0.53]
GENE	CUL7	cullin 7	None	GSE2837	Head and neck cancer	Squamous cell carcinoma	Relapse Free Survival	VUMC, VAMC, UTMDACC (1992-2005)	Chung	U133_X3P	g7661893_3p_s_at	28	0.25	0.0468457	0.472336	-1.13531	0.162582	-21.4031	0.00 [0.00 - 5639.91]
GENE	CUL7	cullin 7	None	GSE2837	Head and neck cancer	Squamous cell carcinoma	Relapse Free Survival	VUMC, VAMC, UTMDACC (1992-2005)	Chung	U133_X3P	203558_3p_at	28	0.107143	0.145021	-	15.2675	0.94966	0.0752442	1.08 [0.10 - 11.15]
GENE	CUL7	cullin 7	None	GSE2837	Head and neck cancer	Squamous cell carcinoma	Relapse Free Survival	VUMC, VAMC, UTMDACC (1992-2005)	Chung	U133_X3P	g7661893_3p_x_at	28	0.75	0.252177	-	-0.853991	0.49626	-7.24197	0.00 [0.00 - 822475.52]
GENE	CUL7	cullin 7	None	GSE2837	Head and neck cancer	Squamous cell carcinoma	Relapse Free Survival	VUMC, VAMC, UTMDACC (1992-2005)	Chung	U133_X3P	g7661893_3p_at	28	0.821429	0.107985	-	-1.52874	0.27231	-7.74983	0.00 [0.00 - 440.17]
GENE	CUL7	cullin 7	None	jacob-00182-CANDF	Lung cancer	Adenocarcinoma	Overall Survival	CAN/DF	Shedden	HG-U133A	36084_at	82	0.121951	0.00571917	0.105157	15.3646	0.120261	1.15845	3.18 [0.74 - 13.73]
GENE	CUL7	cullin 7	None	jacob-00182-CANDF	Lung cancer	Adenocarcinoma	Overall Survival	CAN/DF	Shedden	HG-U133A	203558_at	82	0.439024	0.0118461	0.183269	0.926039	0.221305	0.712018	2.04 [0.65 - 6.38]
GENE	CUL7	cullin 7	None	HARVARD-LC	Lung cancer	Adenocarcinoma	Overall Survival	Harvard	Beer	HG-U95A	36084_at	84	0.357143	0.156266	-	0.457526	0.713254	0.175847	1.19 [0.47 - 3.05]
GENE	CUL7	cullin 7	None	jacob-00182-HLM	Lung cancer	Adenocarcinoma	Overall Survival	HLM	Shedden	HG-U133A	36084_at	79	0.759494	0.07779	-	-0.56433	0.174416	-0.678235	0.51 [0.19 - 1.35]
GENE	CUL7	cullin 7	None	jacob-00182-HLM	Lung cancer	Adenocarcinoma	Overall Survival	HLM	Shedden	HG-U133A	203558_at	79	0.202532	0.0410521	0.43481	-0.634278	0.330211	-0.357836	0.70 [0.34 - 1.44]
GENE	CUL7	cullin 7	None	MICHIGAN-LC	Lung cancer	Adenocarcinoma	Overall Survival	Michigan (1994-2000)	Beer	HuGeneFL	D38548_at	86	0.802326	0.0961938	-	0.734142	0.342924	0.577425	1.78 [0.54 - 5.88]
GENE	CUL7	cullin 7	None	jacob-00182-MSK	Lung cancer	Adenocarcinoma	Overall Survival	MSK	Shedden	HG-U133A	203558_at	104	0.134615	1.07363e-05	0.000476475	-1.4609	0.128938	-0.920106	0.40 [0.12 - 1.31]
GENE	CUL7	cullin 7	None	jacob-00182-MSK	Lung cancer	Adenocarcinoma	Overall Survival	MSK	Shedden	HG-U133A	36084_at	104	0.548077	0.030581	0.358837	-0.742934	0.691149	-0.179572	0.84 [0.34 - 2.03]
GENE	CUL7	cullin 7	None	GSE13213	Lung cancer	Adenocarcinoma	Overall Survival	Nagoya (1995-1999, 2002-2004)	Tomida	G4112F	A_23_P19348	117	0.897436	0.0566532	-	0.764508	0.317872	0.281822	1.33 [0.76 - 2.30]
GENE	CUL7	cullin 7	None	GSE31210	Lung cancer	Adenocarcinoma	Relapse Free Survival	NCCRI	Okayama	HG-U133_Plus_2	36084_at	204	0.848039	0.00157145	0.0371374	0.928883	0.000432204	1.51244	4.54 [1.95 - 10.53]
GENE	CUL7	cullin 7	None	GSE31210	Lung cancer	Adenocarcinoma	Overall Survival	NCCRI	Okayama	HG-U133_Plus_2	241747_s_at	204	0.75	0.149586	-	-0.755916	0.934779	-0.0235088	0.98 [0.56 - 1.72]
GENE	CUL7	cullin 7	None	GSE31210	Lung cancer	Adenocarcinoma	Overall Survival	NCCRI	Okayama	HG-U133_Plus_2	203558_at	204	0.887255	0.000262147	0.00813006	1.40003	0.0258667	1.13349	3.11 [1.15 - 8.42]
GENE	CUL7	cullin 7	None	GSE31210	Lung cancer	Adenocarcinoma	Overall Survival	NCCRI	Okayama	HG-U133_Plus_2	241746_at	204	0.387255	0.0999447	-	-0.59368	0.643382	-0.194447	0.82 [0.36 - 1.88]
GENE	CUL7	cullin 7	None	GSE31210	Lung cancer	Adenocarcinoma	Relapse Free Survival	NCCRI	Okayama	HG-U133_Plus_2	241747_s_at	204	0.79902	0.0294717	0.350065	0.638757	0.232165	0.303172	1.35 [0.82 - 2.23]
GENE	CUL7	cullin 7	None	GSE31210	Lung cancer	Adenocarcinoma	Relapse Free Survival	NCCRI	Okayama	HG-U133_Plus_2	203558_at	204	0.887255	2.65618e-06	0.000133542	1.36241	6.82198e-05	1.48669	4.42 [2.13 - 9.19]
GENE	CUL7	cullin 7	None	GSE31210	Lung cancer	Adenocarcinoma	Relapse Free Survival	NCCRI	Okayama	HG-U133_Plus_2	241746_at	204	0.446078	0.179135	-	-0.364144	0.922047	0.0328197	1.03 [0.54 - 1.99]
GENE	CUL7	cullin 7	None	GSE31210	Lung cancer	Adenocarcinoma	Overall Survival	NCCRI	Okayama	HG-U133_Plus_2	36084_at	204	0.245098	0.0208232	0.27567	1.53636	0.0721855	1.05752	2.88 [0.91 - 9.12]
GENE	CUL7	cullin 7	None	jacob-00182-UM	Lung cancer	Adenocarcinoma	Overall Survival	UM	Shedden	HG-U133A	36084_at	178	0.842697	0.00206355	0.0464707	0.752029	0.882838	-0.0628893	0.94 [0.41 - 2.17]
GENE	CUL7	cullin 7	None	jacob-00182-UM	Lung cancer	Adenocarcinoma	Overall Survival	UM	Shedden	HG-U133A	203558_at	178	0.505618	0.0487946	0.484343	-0.390439	0.331629	-0.334489	0.72 [0.36 - 1.41]
GENE	CUL7	cullin 7	None	GSE11117	Lung cancer	NSCLC	Overall Survival	Basel (2002-2005)	Baty	Novachip human 34.5k	H300004170	41	0.365854	0.161233	-	0.657051	0.66087	0.169054	1.18 [0.56 - 2.52]
GENE	CUL7	cullin 7	None	GSE3141	Lung cancer	NSCLC	Overall Survival	Duke	Bild	HG-U133_Plus_2	203558_at	111	0.288288	0.0103833	0.166091	0.865932	0.0597731	0.337644	1.40 [0.99 - 1.99]
GENE	CUL7	cullin 7	None	GSE3141	Lung cancer	NSCLC	Overall Survival	Duke	Bild	HG-U133_Plus_2	241747_s_at	111	0.351351	0.1378	-	-0.39508	0.994072	0.00113397	1.00 [0.74 - 1.35]
GENE	CUL7	cullin 7	None	GSE3141	Lung cancer	NSCLC	Overall Survival	Duke	Bild	HG-U133_Plus_2	241746_at	111	0.747748	9.92688e-05	0.00347973	1.01447	0.295371	0.186027	1.20 [0.85 - 1.71]
GENE	CUL7	cullin 7	None	GSE3141	Lung cancer	NSCLC	Overall Survival	Duke	Bild	HG-U133_Plus_2	36084_at	111	0.207207	0.00786849	0.13459	1.096	0.0629459	0.6642	1.94 [0.96 - 3.91]
GENE	CUL7	cullin 7	None	GSE14814	Lung cancer	NSCLC	Overall Survival	JRB.10	Zhu	HG-U133A	36084_at	90	0.277778	0.01375	0.204579	1.05989	0.0508189	1.07656	2.93 [1.00 - 8.64]
GENE	CUL7	cullin 7	None	GSE14814	Lung cancer	NSCLC	Disease Specific Survival	JRB.10	Zhu	HG-U133A	36084_at	90	0.855556	0.00299332	0.0628771	1.16897	0.0495526	1.21974	3.39 [1.00 - 11.44]
GENE	CUL7	cullin 7	None	GSE14814	Lung cancer	NSCLC	Overall Survival	JRB.10	Zhu	HG-U133A	203558_at	90	0.611111	0.0479261	0.479028	0.635347	0.139859	0.711826	2.04 [0.79 - 5.24]
GENE	CUL7	cullin 7	None	GSE14814	Lung cancer	NSCLC	Disease Specific Survival	JRB.10	Zhu	HG-U133A	203558_at	90	0.144444	0.1271	-	1.06835	0.415554	0.446578	1.56 [0.53 - 4.58]
GENE	CUL7	cullin 7	None	GSE4716-GPL3694	Lung cancer	NSCLC	Overall Survival	Nagoya (1995-1996)	Tomida	GF200	963	50	0.36	0.062911	-	-0.874003	0.974254	0.0113743	1.01 [0.51 - 2.02]
GENE	CUL7	cullin 7	None	GSE8894	Lung cancer	NSCLC	Relapse Free Survival	Seoul (1995-2005)	Lee	HG-U133_Plus_2	203558_at	138	0.202899	0.043266	0.449488	0.74453	0.512914	0.121775	1.13 [0.78 - 1.63]
GENE	CUL7	cullin 7	None	GSE8894	Lung cancer	NSCLC	Relapse Free Survival	Seoul (1995-2005)	Lee	HG-U133_Plus_2	241747_s_at	138	0.615942	0.0484701	0.482364	0.473265	0.557806	0.226658	1.25 [0.59 - 2.68]
GENE	CUL7	cullin 7	None	GSE8894	Lung cancer	NSCLC	Relapse Free Survival	Seoul (1995-2005)	Lee	HG-U133_Plus_2	241746_at	138	0.282609	0.121953	-	-0.38548	0.644105	0.250747	1.28 [0.44 - 3.72]
GENE	CUL7	cullin 7	None	GSE8894	Lung cancer	NSCLC	Relapse Free Survival	Seoul (1995-2005)	Lee	HG-U133_Plus_2	36084_at	138	0.108696	0.297815	-	0.478908	0.735489	0.0673302	1.07 [0.72 - 1.58]
GENE	CUL7	cullin 7	None	GSE4573	Lung cancer	Squamous cell carcinoma	Overall Survival	Michigan (1991-2002)	Raponi	HG-U133A	203558_at	129	0.434109	0.154815	-	-0.349418	0.621378	-0.0693387	0.93 [0.71 - 1.23]
GENE	CUL7	cullin 7	None	GSE4573	Lung cancer	Squamous cell carcinoma	Overall Survival	Michigan (1991-2002)	Raponi	HG-U133A	36084_at	129	0.883721	0.155462	-	0.511903	0.479136	0.271193	1.31 [0.62 - 2.78]
GENE	CUL7	cullin 7	None	GSE17710	Lung cancer	Squamous cell carcinoma	Relapse Free Survival	UNC	Wilkerson	Agilent-UNC-custom-4X44K	6642	56	0.75	0.0412902	0.436409	-0.852737	0.448784	-0.193346	0.82 [0.50 - 1.36]
GENE	CUL7	cullin 7	None	GSE17710	Lung cancer	Squamous cell carcinoma	Relapse Free Survival	UNC	Wilkerson	Agilent-UNC-custom-4X44K	5695	56	0.571429	0.0517796	-	-0.688978	0.810945	-0.0683907	0.93 [0.53 - 1.64]
GENE	CUL7	cullin 7	None	GSE17710	Lung cancer	Squamous cell carcinoma	Overall Survival	UNC	Wilkerson	Agilent-UNC-custom-4X44K	6642	56	0.625	0.00592734	0.108132	-1.1381	0.106658	-0.432107	0.65 [0.38 - 1.10]
GENE	CUL7	cullin 7	None	GSE17710	Lung cancer	Squamous cell carcinoma	Overall Survival	UNC	Wilkerson	Agilent-UNC-custom-4X44K	5695	56	0.642857	0.0136094	0.203042	-1.03502	0.309741	-0.292882	0.75 [0.42 - 1.31]
GENE	CUL7	cullin 7	None	GSE9891	Ovarian cancer		Overall Survival	AOCS, RBH, WH, NKI-AVL (1992-2006)	Tothill	HG-U133_Plus_2	36084_at	278	0.244604	0.0376861	0.411627	0.497978	0.0958612	0.357919	1.43 [0.94 - 2.18]
GENE	CUL7	cullin 7	None	GSE9891	Ovarian cancer		Overall Survival	AOCS, RBH, WH, NKI-AVL (1992-2006)	Tothill	HG-U133_Plus_2	241747_s_at	278	0.23741	0.120449	-	-0.336342	0.655618	-0.120879	0.89 [0.52 - 1.51]
GENE	CUL7	cullin 7	None	GSE9891	Ovarian cancer		Overall Survival	AOCS, RBH, WH, NKI-AVL (1992-2006)	Tothill	HG-U133_Plus_2	203558_at	278	0.435252	0.0101601	0.163402	0.501218	0.0525547	0.358482	1.43 [1.00 - 2.06]
GENE	CUL7	cullin 7	None	GSE9891	Ovarian cancer		Overall Survival	AOCS, RBH, WH, NKI-AVL (1992-2006)	Tothill	HG-U133_Plus_2	241746_at	278	0.111511	0.00533085	0.0995278	1.31689	0.150408	0.377059	1.46 [0.87 - 2.44]
GENE	CUL7	cullin 7	None	DUKE-OC	Ovarian cancer		Overall Survival	Duke	Bild	HG-U133A	203558_at	133	0.62406	0.000217259	0.0069073	0.869305	0.000356488	0.609782	1.84 [1.32 - 2.57]
GENE	CUL7	cullin 7	None	DUKE-OC	Ovarian cancer		Overall Survival	Duke	Bild	HG-U133A	36084_at	133	0.526316	0.000780722	0.0206915	0.802341	0.00114667	0.413731	1.51 [1.18 - 1.94]
GENE	CUL7	cullin 7	None	GSE8841	Ovarian cancer		Overall Survival	Milan (1992-2003)	Marchini	G4100A	11890	81	0.839506	0.184263	-	0.767479	0.925483	-0.0525576	0.95 [0.32 - 2.85]
GENE	CUL7	cullin 7	None	GSE26712	Ovarian cancer		Disease Free Survival	MSKCC (1990-2003)	Bonome	HG-U133_Plus_2	36084_at	185	0.172973	0.0160975	0.229453	-0.497372	0.0202416	-0.437905	0.65 [0.45 - 0.93]
GENE	CUL7	cullin 7	None	GSE26712	Ovarian cancer		Disease Free Survival	MSKCC (1990-2003)	Bonome	HG-U133_Plus_2	203558_at	185	0.854054	0.0102176	0.164096	-0.590953	0.0558389	-0.282827	0.75 [0.56 - 1.01]
GENE	CUL7	cullin 7	None	GSE26712	Ovarian cancer		Overall Survival	MSKCC (1990-2003)	Bonome	HG-U133_Plus_2	36084_at	185	0.172973	0.0153995	0.222206	-0.530866	0.0203868	-0.488074	0.61 [0.41 - 0.93]
GENE	CUL7	cullin 7	None	GSE26712	Ovarian cancer		Overall Survival	MSKCC (1990-2003)	Bonome	HG-U133_Plus_2	203558_at	185	0.854054	0.00589809	0.107716	-0.732926	0.0453193	-0.328467	0.72 [0.52 - 0.99]
GENE	CUL7	cullin 7	None	GSE17260	Ovarian cancer		Overall Survival	Niigata (1997-2008)	Yoshihara	G4112A	A_23_P19348	110	0.254545	0.0295307	0.350535	-0.665767	0.426903	-0.191491	0.83 [0.51 - 1.32]
GENE	CUL7	cullin 7	None	GSE17260	Ovarian cancer		Progression Free Survival	Niigata (1997-2008)	Yoshihara	G4112A	A_23_P19348	110	0.809091	0.0824756	-	0.471747	0.98615	-0.00329246	1.00 [0.69 - 1.45]
GENE	CUL7	cullin 7	None	GSE14764	Ovarian cancer		Overall Survival	TOC	Denkert	HG-U133A	203558_at	80	0.1875	0.116218	-	-0.707024	0.698221	-0.0566474	0.94 [0.71 - 1.26]
GENE	CUL7	cullin 7	None	GSE14764	Ovarian cancer		Overall Survival	TOC	Denkert	HG-U133A	36084_at	80	0.8875	0.180085	-	0.836522	0.58622	0.277876	1.32 [0.49 - 3.59]
GENE	CUL7	cullin 7	None	GSE16560	Prostate cancer		Overall Survival	Sweden (1977-1999)	Sboner	6K DASL	DAP1_0974	281	0.793594	0.000474157	0.0135417	0.56096	0.0012355	0.330479	1.39 [1.14 - 1.70]
GENE	CUL7	cullin 7	None	E-DKFZ-1	Renal cell carcinoma		Overall Survival	RZPD	Sueltmann	A-RZPD-20	rzpd.de:huber1:Reporter:IMAGE:768417	59	0.288136	0.182686	-	0.830333	0.747479	0.285925	1.33 [0.23 - 7.59]
GENE	CUL7	cullin 7	None	GSE19234	Skin cancer	Melanoma	Overall Survival	NYU	Bogunovic	HG-U133_Plus_2	241747_s_at	38	0.736842	0.0309016	0.361344	0.969908	0.0487881	0.919583	2.51 [1.00 - 6.26]
GENE	CUL7	cullin 7	None	GSE19234	Skin cancer	Melanoma	Overall Survival	NYU	Bogunovic	HG-U133_Plus_2	241746_at	38	0.526316	0.118974	-	-0.760506	0.568814	-0.17604	0.84 [0.46 - 1.54]
GENE	CUL7	cullin 7	None	GSE19234	Skin cancer	Melanoma	Overall Survival	NYU	Bogunovic	HG-U133_Plus_2	36084_at	38	0.315789	0.00537004	0.100101	1.85311	0.0670499	1.17553	3.24 [0.92 - 11.40]
GENE	CUL7	cullin 7	None	GSE19234	Skin cancer	Melanoma	Overall Survival	NYU	Bogunovic	HG-U133_Plus_2	203558_at	38	0.894737	0.0282552	0.340263	1.20831	0.775506	0.159996	1.17 [0.39 - 3.52]
GENE	CUL7	cullin 7	None	GSE30929	Soft tissue cancer	Liposarcoma	Distant Recurrence Free Survival	MSKCC (1993-2008)	Gobble	HG-U133A	36084_at	140	0.885714	4.61594e-05	0.00176579	1.38493	0.000503774	1.46811	4.34 [1.90 - 9.93]
GENE	CUL7	cullin 7	None	GSE30929	Soft tissue cancer	Liposarcoma	Distant Recurrence Free Survival	MSKCC (1993-2008)	Gobble	HG-U133A	203558_at	140	0.885714	1.72676e-05	0.000731806	1.45958	0.00716471	0.983967	2.68 [1.31 - 5.48]

## Sheet: PFDN6
TYPE	ID_NAME	ID_DESCRIPTION	DATA_POSTPROCESSING	DATASET	CANCER TYPE	SUBTYPE	ENDPOINT	COHORT	CONTRIBUTOR	ARRAY TYPE	PROBE ID	N	CUTPOINT	MINIMUM P-VALUE	CORRECTED P-VALUE	ln(HR-high / HR-low)	COX P-VALUE	ln(HR)	HR [95% CI-low CI-upp]
GENE	PFDN6	prefoldin subunit 6	None	GSE5287	Bladder cancer		Overall Survival	Aarhus (1995-2004)	Als	HG-U133A	222029_x_at	30	0.166667	0.166547	-	0.838627	0.522515	0.32736	1.39 [0.51 - 3.78]
GENE	PFDN6	prefoldin subunit 6	None	GSE5287	Bladder cancer		Overall Survival	Aarhus (1995-2004)	Als	HG-U133A	222019_at	30	0.333333	0.127587	-	0.714726	0.610559	0.301858	1.35 [0.42 - 4.32]
GENE	PFDN6	prefoldin subunit 6	None	GSE13507	Bladder cancer		Overall Survival	CNUH	Kim	Human-6 v2	ILMN_1661490	165	0.121212	0.0336555	0.38237	1.06696	0.157051	0.301259	1.35 [0.89 - 2.05]
GENE	PFDN6	prefoldin subunit 6	None	GSE13507	Bladder cancer	Transitional cell carcinoma	Disease Specific Survival	CNUH	Kim	Human-6 v2	ILMN_1661490	165	0.721212	0.00886122	0.147355	0.897681	0.036753	0.716054	2.05 [1.05 - 4.01]
GENE	PFDN6	prefoldin subunit 6	None	GSE12417-GPL96	Blood cancer	AML	Overall Survival	AMLCG (1999-2003)	Metzeler	HG-U133A	222019_at	163	0.257669	0.000455191	0.0130769	-0.724849	0.051299	-1.18653	0.31 [0.09 - 1.01]
GENE	PFDN6	prefoldin subunit 6	None	GSE12417-GPL96	Blood cancer	AML	Overall Survival	AMLCG (1999-2003)	Metzeler	HG-U133A	222029_x_at	163	0.889571	0.0765383	-	0.505759	0.448888	0.193111	1.21 [0.74 - 2.00]
GENE	PFDN6	prefoldin subunit 6	None	GSE12417-GPL97	Blood cancer	AML	Overall Survival	AMLCG (1999-2003)	Metzeler	HG-U133B	233588_x_at	163	0.687117	0.108375	-	0.32887	0.594817	0.123586	1.13 [0.72 - 1.78]
GENE	PFDN6	prefoldin subunit 6	None	GSE12417-GPL97	Blood cancer	AML	Overall Survival	AMLCG (1999-2003)	Metzeler	HG-U133B	242048_at	163	0.803681	0.16146	-	-0.388834	0.59865	-0.39045	0.68 [0.16 - 2.90]
GENE	PFDN6	prefoldin subunit 6	None	GSE12417-GPL570	Blood cancer	AML	Overall Survival	AMLCG (2004)	Metzeler	HG-U133_Plus_2	242048_at	79	0.620253	0.0445481	0.457793	-0.632573	0.519212	-0.43081	0.65 [0.18 - 2.41]
GENE	PFDN6	prefoldin subunit 6	None	GSE12417-GPL570	Blood cancer	AML	Overall Survival	AMLCG (2004)	Metzeler	HG-U133_Plus_2	233588_x_at	79	0.886076	0.110046	-	0.646162	0.488741	0.173139	1.19 [0.73 - 1.94]
GENE	PFDN6	prefoldin subunit 6	None	GSE12417-GPL570	Blood cancer	AML	Overall Survival	AMLCG (2004)	Metzeler	HG-U133_Plus_2	222029_x_at	79	0.759494	0.0415077	0.437866	0.644448	0.466505	0.183121	1.20 [0.73 - 1.97]
GENE	PFDN6	prefoldin subunit 6	None	GSE12417-GPL570	Blood cancer	AML	Overall Survival	AMLCG (2004)	Metzeler	HG-U133_Plus_2	222019_at	79	0.78481	0.159478	-	0.458737	0.840401	0.132026	1.14 [0.32 - 4.12]
GENE	PFDN6	prefoldin subunit 6	None	GSE5122	Blood cancer	AML	Overall Survival	San Diego	Raponi	HG-U133A	222019_at	58	0.396552	0.326837	-	-0.27684	0.960588	-0.00803606	0.99 [0.72 - 1.36]
GENE	PFDN6	prefoldin subunit 6	None	GSE5122	Blood cancer	AML	Overall Survival	San Diego	Raponi	HG-U133A	222029_x_at	58	0.155172	0.091502	-	0.643719	0.346099	0.204125	1.23 [0.80 - 1.88]
GENE	PFDN6	prefoldin subunit 6	None	GSE8970	Blood cancer	AML	Overall Survival	San Diego	Raponi	HG-U133A	222019_at	34	0.264706	0.0441095	0.454968	-0.851865	0.0867483	-0.445696	0.64 [0.38 - 1.07]
GENE	PFDN6	prefoldin subunit 6	None	GSE8970	Blood cancer	AML	Overall Survival	San Diego	Raponi	HG-U133A	222029_x_at	34	0.117647	0.00192716	0.043937	-1.66369	0.294892	-0.382996	0.68 [0.33 - 1.40]
GENE	PFDN6	prefoldin subunit 6	None	GSE4475	Blood cancer	B-cell lymphoma	Overall Survival	Berlin (2003-2005)	Hummel	HG-U133A	222029_x_at	158	0.335443	0.255265	-	-0.27726	0.809569	0.0791809	1.08 [0.57 - 2.06]
GENE	PFDN6	prefoldin subunit 6	None	GSE4475	Blood cancer	B-cell lymphoma	Overall Survival	Berlin (2003-2005)	Hummel	HG-U133A	222019_at	158	0.841772	0.147894	-	-0.509225	0.731582	-0.223372	0.80 [0.22 - 2.87]
GENE	PFDN6	prefoldin subunit 6	None	E-TABM-346	Blood cancer	DLBCL	Event Free Survival	GELA (1998-2000)	Jais	HG-U133A	222029_x_at	53	0.867925	0.000503152	0.0142465	1.43255	0.0852212	1.26972	3.56 [0.84 - 15.11]
GENE	PFDN6	prefoldin subunit 6	None	E-TABM-346	Blood cancer	DLBCL	Overall Survival	GELA (1998-2000)	Jais	HG-U133A	222019_at	53	0.622642	0.191711	-	-0.520341	0.528206	0.338776	1.40 [0.49 - 4.02]
GENE	PFDN6	prefoldin subunit 6	None	E-TABM-346	Blood cancer	DLBCL	Overall Survival	GELA (1998-2000)	Jais	HG-U133A	222029_x_at	53	0.792453	0.00301738	0.0632845	1.13864	0.239252	0.889606	2.43 [0.55 - 10.71]
GENE	PFDN6	prefoldin subunit 6	None	E-TABM-346	Blood cancer	DLBCL	Event Free Survival	GELA (1998-2000)	Jais	HG-U133A	222019_at	53	0.622642	0.103201	-	-0.607753	0.502219	0.324027	1.38 [0.54 - 3.56]
GENE	PFDN6	prefoldin subunit 6	None	GSE16131-GPL96	Blood cancer	Follicular lymphoma	Overall Survival	NCI (1974-2001)	Dave	HG-U133A	222029_x_at	180	0.872222	0.0250028	0.313051	0.646187	0.658136	0.144529	1.16 [0.61 - 2.19]
GENE	PFDN6	prefoldin subunit 6	None	GSE16131-GPL96	Blood cancer	Follicular lymphoma	Overall Survival	NCI (1974-2001)	Dave	HG-U133A	222019_at	180	0.322222	0.291789	-	-0.22713	0.852013	-0.0540918	0.95 [0.54 - 1.67]
GENE	PFDN6	prefoldin subunit 6	None	GSE16131-GPL97	Blood cancer	Follicular lymphoma	Overall Survival	NCI (1974-2001)	Dave	HG-U133B	233588_x_at	180	0.877778	0.000512425	0.0144704	0.968858	0.623348	0.136964	1.15 [0.66 - 1.98]
GENE	PFDN6	prefoldin subunit 6	None	GSE16131-GPL97	Blood cancer	Follicular lymphoma	Overall Survival	NCI (1974-2001)	Dave	HG-U133B	242048_at	180	0.822222	0.00171483	0.0399136	0.731128	0.0313016	0.683352	1.98 [1.06 - 3.69]
GENE	PFDN6	prefoldin subunit 6	None	GSE2658	Blood cancer	Multiple myeloma	Disease Specific Survival	Arkansas	Zhan	HG-U133_Plus_2	242048_at	559	0.123435	0.0803825	-	0.867923	0.381429	0.212183	1.24 [0.77 - 1.99]
GENE	PFDN6	prefoldin subunit 6	None	GSE2658	Blood cancer	Multiple myeloma	Disease Specific Survival	Arkansas	Zhan	HG-U133_Plus_2	233588_x_at	559	0.828265	0.357419	-	0.277312	0.984794	-0.00490669	1.00 [0.60 - 1.65]
GENE	PFDN6	prefoldin subunit 6	None	GSE2658	Blood cancer	Multiple myeloma	Disease Specific Survival	Arkansas	Zhan	HG-U133_Plus_2	222029_x_at	559	0.792487	0.0616469	-	0.468813	0.991608	-0.00213725	1.00 [0.67 - 1.49]
GENE	PFDN6	prefoldin subunit 6	None	GSE2658	Blood cancer	Multiple myeloma	Disease Specific Survival	Arkansas	Zhan	HG-U133_Plus_2	222019_at	559	0.434705	0.0184465	0.253011	0.484981	0.243464	0.238641	1.27 [0.85 - 1.90]
GENE	PFDN6	prefoldin subunit 6	None	GSE4271-GPL96	Brain cancer	Astrocytoma	Overall Survival	MDA	Phillips	HG-U133A	222019_at	77	0.896104	0.000824645	0.0216698	1.26637	0.608269	0.158576	1.17 [0.64 - 2.15]
GENE	PFDN6	prefoldin subunit 6	None	GSE4271-GPL96	Brain cancer	Astrocytoma	Overall Survival	MDA	Phillips	HG-U133A	222029_x_at	77	0.571429	0.168049	-	-0.364553	0.552809	-0.295935	0.74 [0.28 - 1.98]
GENE	PFDN6	prefoldin subunit 6	None	GSE4271-GPL97	Brain cancer	Astrocytoma	Overall Survival	MDA	Phillips	HG-U133B	242048_at	77	0.818182	0.138506	-	0.456595	0.763273	0.162408	1.18 [0.41 - 3.38]
GENE	PFDN6	prefoldin subunit 6	None	GSE4271-GPL97	Brain cancer	Astrocytoma	Overall Survival	MDA	Phillips	HG-U133B	233588_x_at	77	0.545455	0.205538	-	-0.330133	0.837169	-0.0998625	0.90 [0.35 - 2.35]
GENE	PFDN6	prefoldin subunit 6	None	GSE7696	Brain cancer	Glioblastoma	Overall Survival	Lausanne	Murat	HG-U133_Plus_2	222029_x_at	70	0.3	0.0153417	0.2216	-0.67751	0.151311	-0.756662	0.47 [0.17 - 1.32]
GENE	PFDN6	prefoldin subunit 6	None	GSE7696	Brain cancer	Glioblastoma	Overall Survival	Lausanne	Murat	HG-U133_Plus_2	222019_at	70	0.4	0.204089	-	-0.340157	0.746678	-0.241487	0.79 [0.18 - 3.40]
GENE	PFDN6	prefoldin subunit 6	None	GSE7696	Brain cancer	Glioblastoma	Overall Survival	Lausanne	Murat	HG-U133_Plus_2	242048_at	70	0.542857	0.0741492	-	-0.471547	0.625823	-0.299619	0.74 [0.22 - 2.47]
GENE	PFDN6	prefoldin subunit 6	None	GSE7696	Brain cancer	Glioblastoma	Overall Survival	Lausanne	Murat	HG-U133_Plus_2	233588_x_at	70	0.471429	0.00969672	0.157756	-0.696995	0.0997073	-0.951134	0.39 [0.12 - 1.20]
GENE	PFDN6	prefoldin subunit 6	None	MGH-glioma	Brain cancer	Glioma	Overall Survival	CBTTB, MGH, BWH, CH	Nutt	HG-U95A	35963_at	50	0.3	0.00935476	0.153535	-0.908638	0.24605	-0.751628	0.47 [0.13 - 1.68]
GENE	PFDN6	prefoldin subunit 6	None	GSE4412-GPL96	Brain cancer	Glioma	Overall Survival	UCLA (1996-2003)	Freije	HG-U133A	222029_x_at	74	0.851351	0.0548612	-	0.705536	0.819448	-0.106156	0.90 [0.36 - 2.24]
GENE	PFDN6	prefoldin subunit 6	None	GSE4412-GPL96	Brain cancer	Glioma	Overall Survival	UCLA (1996-2003)	Freije	HG-U133A	222019_at	74	0.189189	0.165498	-	-0.47262	0.769457	-0.1071	0.90 [0.44 - 1.84]
GENE	PFDN6	prefoldin subunit 6	None	GSE4412-GPL97	Brain cancer	Glioma	Overall Survival	UCLA (1996-2003)	Freije	HG-U133B	242048_at	74	0.77027	0.000163249	0.00538414	1.13326	0.00650703	1.31633	3.73 [1.45 - 9.63]
GENE	PFDN6	prefoldin subunit 6	None	GSE4412-GPL97	Brain cancer	Glioma	Overall Survival	UCLA (1996-2003)	Freije	HG-U133B	233588_x_at	74	0.405405	0.0797948	-	-0.502151	0.953263	-0.0302357	0.97 [0.35 - 2.67]
GENE	PFDN6	prefoldin subunit 6	None	GSE16581	Brain cancer	Meningioma	Overall Survival	UCLA	Lee	HG-U133_Plus_2	242048_at	67	0.432836	0.174244	-	-0.928345	0.880653	-0.280453	0.76 [0.02 - 29.39]
GENE	PFDN6	prefoldin subunit 6	None	GSE16581	Brain cancer	Meningioma	Overall Survival	UCLA	Lee	HG-U133_Plus_2	222029_x_at	67	0.19403	0.325575	-	-0.688891	0.875149	-0.268055	0.76 [0.03 - 21.67]
GENE	PFDN6	prefoldin subunit 6	None	GSE16581	Brain cancer	Meningioma	Overall Survival	UCLA	Lee	HG-U133_Plus_2	233588_x_at	67	0.895522	0.328243	-	-15.1649	0.916366	-0.155884	0.86 [0.05 - 15.70]
GENE	PFDN6	prefoldin subunit 6	None	GSE16581	Brain cancer	Meningioma	Overall Survival	UCLA	Lee	HG-U133_Plus_2	222019_at	67	0.164179	0.123026	-	-1.0473	0.807724	0.380398	1.46 [0.07 - 31.31]
GENE	PFDN6	prefoldin subunit 6	None	GSE19615	Breast cancer		Distant Metastasis Free Survival	DF/HCC	Li	HG-U133_Plus_2	222029_x_at	115	0.182609	0.0663142	-	15.3479	0.101069	0.939517	2.56 [0.83 - 7.87]
GENE	PFDN6	prefoldin subunit 6	None	GSE19615	Breast cancer		Distant Metastasis Free Survival	DF/HCC	Li	HG-U133_Plus_2	222019_at	115	0.226087	0.152254	-	1.37509	0.580582	0.562417	1.75 [0.24 - 12.90]
GENE	PFDN6	prefoldin subunit 6	None	GSE19615	Breast cancer		Distant Metastasis Free Survival	DF/HCC	Li	HG-U133_Plus_2	242048_at	115	0.86087	0.00567096	0.104464	1.4233	0.0863206	2.35931	10.58 [0.71 - 156.88]
GENE	PFDN6	prefoldin subunit 6	None	GSE19615	Breast cancer		Distant Metastasis Free Survival	DF/HCC	Li	HG-U133_Plus_2	233588_x_at	115	0.547826	0.126666	-	0.828428	0.169365	0.797914	2.22 [0.71 - 6.93]
GENE	PFDN6	prefoldin subunit 6	None	GSE3143	Breast cancer		Overall Survival	Duke	Bild	HG-U95A	35963_at	158	0.341772	0.15077	-	0.462168	0.919073	0.0376993	1.04 [0.50 - 2.15]
GENE	PFDN6	prefoldin subunit 6	None	GSE7849	Breast cancer		Disease Free Survival	Duke (1990-2001)	Anders	HG-U95A	35963_at	76	0.539474	0.160843	-	-0.798486	0.90422	-0.0783808	0.92 [0.26 - 3.31]
GENE	PFDN6	prefoldin subunit 6	None	GSE12276	Breast cancer		Relapse Free Survival	EMC	Bos	HG-U133_Plus_2	222019_at	204	0.637255	0.0766118	-	0.259093	0.863057	0.0245048	1.02 [0.78 - 1.35]
GENE	PFDN6	prefoldin subunit 6	None	GSE12276	Breast cancer		Relapse Free Survival	EMC	Bos	HG-U133_Plus_2	242048_at	204	0.166667	0.0872634	-	-0.322986	0.43069	-0.165738	0.85 [0.56 - 1.28]
GENE	PFDN6	prefoldin subunit 6	None	GSE12276	Breast cancer		Relapse Free Survival	EMC	Bos	HG-U133_Plus_2	222029_x_at	204	0.401961	0.000337626	0.0101168	0.525179	0.0131842	0.453534	1.57 [1.10 - 2.25]
GENE	PFDN6	prefoldin subunit 6	None	GSE12276	Breast cancer		Relapse Free Survival	EMC	Bos	HG-U133_Plus_2	233588_x_at	204	0.539216	0.000916145	0.0236778	0.471274	0.00907654	0.500746	1.65 [1.13 - 2.40]
GENE	PFDN6	prefoldin subunit 6	None	GSE6532-GPL570	Breast cancer		Relapse Free Survival	GUYT	Loi	HG-U133_Plus_2	222029_x_at	87	0.574713	0.0375177	0.410438	0.787094	0.119123	0.567419	1.76 [0.86 - 3.60]
GENE	PFDN6	prefoldin subunit 6	None	GSE6532-GPL570	Breast cancer		Relapse Free Survival	GUYT	Loi	HG-U133_Plus_2	222019_at	87	0.735632	0.0395546	0.424629	0.78021	0.176389	0.570117	1.77 [0.77 - 4.04]
GENE	PFDN6	prefoldin subunit 6	None	GSE6532-GPL570	Breast cancer		Distant Metastasis Free Survival	GUYT	Loi	HG-U133_Plus_2	222029_x_at	87	0.574713	0.0375177	0.410438	0.787094	0.119123	0.567419	1.76 [0.86 - 3.60]
GENE	PFDN6	prefoldin subunit 6	None	GSE6532-GPL570	Breast cancer		Distant Metastasis Free Survival	GUYT	Loi	HG-U133_Plus_2	222019_at	87	0.735632	0.0395546	0.424629	0.78021	0.176389	0.570117	1.77 [0.77 - 4.04]
GENE	PFDN6	prefoldin subunit 6	None	GSE6532-GPL570	Breast cancer		Relapse Free Survival	GUYT	Loi	HG-U133_Plus_2	242048_at	87	0.471264	0.102769	-	0.64954	0.743443	0.181796	1.20 [0.40 - 3.56]
GENE	PFDN6	prefoldin subunit 6	None	GSE6532-GPL570	Breast cancer		Distant Metastasis Free Survival	GUYT	Loi	HG-U133_Plus_2	242048_at	87	0.471264	0.102769	-	0.64954	0.743443	0.181796	1.20 [0.40 - 3.56]
GENE	PFDN6	prefoldin subunit 6	None	GSE6532-GPL570	Breast cancer		Relapse Free Survival	GUYT	Loi	HG-U133_Plus_2	233588_x_at	87	0.62069	0.0612267	-	0.696597	0.278095	0.402309	1.50 [0.72 - 3.09]
GENE	PFDN6	prefoldin subunit 6	None	GSE6532-GPL570	Breast cancer		Distant Metastasis Free Survival	GUYT	Loi	HG-U133_Plus_2	233588_x_at	87	0.62069	0.0612267	-	0.696597	0.278095	0.402309	1.50 [0.72 - 3.09]
GENE	PFDN6	prefoldin subunit 6	None	GSE9195	Breast cancer		Relapse Free Survival	GUYT2	Loi	HG-U133_Plus_2	222019_at	77	0.727273	0.324715	-	-0.740126	0.870957	-0.113494	0.89 [0.23 - 3.51]
GENE	PFDN6	prefoldin subunit 6	None	GSE9195	Breast cancer		Distant Metastasis Free Survival	GUYT2	Loi	HG-U133_Plus_2	222029_x_at	77	0.766234	0.173051	-	0.853596	0.74406	0.259546	1.30 [0.27 - 6.16]
GENE	PFDN6	prefoldin subunit 6	None	GSE9195	Breast cancer		Relapse Free Survival	GUYT2	Loi	HG-U133_Plus_2	242048_at	77	0.155844	0.00903102	0.149493	-1.38109	0.257157	-1.02397	0.36 [0.06 - 2.11]
GENE	PFDN6	prefoldin subunit 6	None	GSE9195	Breast cancer		Relapse Free Survival	GUYT2	Loi	HG-U133_Plus_2	233588_x_at	77	0.688312	0.0483921	0.481887	1.05002	0.677325	0.289166	1.34 [0.34 - 5.21]
GENE	PFDN6	prefoldin subunit 6	None	GSE9195	Breast cancer		Distant Metastasis Free Survival	GUYT2	Loi	HG-U133_Plus_2	222019_at	77	0.181818	0.31327	-	-0.683562	0.912409	-0.0883417	0.92 [0.19 - 4.42]
GENE	PFDN6	prefoldin subunit 6	None	GSE9195	Breast cancer		Distant Metastasis Free Survival	GUYT2	Loi	HG-U133_Plus_2	242048_at	77	0.155844	0.000485439	0.0138168	-1.9149	0.0804647	-1.78518	0.17 [0.02 - 1.24]
GENE	PFDN6	prefoldin subunit 6	None	GSE9195	Breast cancer		Relapse Free Survival	GUYT2	Loi	HG-U133_Plus_2	222029_x_at	77	0.493506	0.145956	-	0.848376	0.855352	0.126811	1.14 [0.29 - 4.44]
GENE	PFDN6	prefoldin subunit 6	None	GSE9195	Breast cancer		Distant Metastasis Free Survival	GUYT2	Loi	HG-U133_Plus_2	233588_x_at	77	0.805195	0.0647266	-	1.13212	0.53495	0.488374	1.63 [0.35 - 7.62]
GENE	PFDN6	prefoldin subunit 6	None	GSE12093	Breast cancer		Distant Metastasis Free Survival	IO, NCI, TUM, CCF (1992-2000)	Zhang	HG-U133A	222019_at	136	0.544118	0.283018	-	0.480412	0.395813	0.379154	1.46 [0.61 - 3.51]
GENE	PFDN6	prefoldin subunit 6	None	GSE12093	Breast cancer		Distant Metastasis Free Survival	IO, NCI, TUM, CCF (1992-2000)	Zhang	HG-U133A	222029_x_at	136	0.544118	0.0282989	0.340618	1.00935	0.786093	0.136058	1.15 [0.43 - 3.06]
GENE	PFDN6	prefoldin subunit 6	None	GSE11121	Breast cancer		Distant Metastasis Free Survival	Mainz (1988-1998)	Schmidt	HG-U133A	222029_x_at	200	0.82	0.000127977	0.00435053	1.11321	0.00185388	1.5667	4.79 [1.79 - 12.85]
GENE	PFDN6	prefoldin subunit 6	None	GSE11121	Breast cancer		Distant Metastasis Free Survival	Mainz (1988-1998)	Schmidt	HG-U133A	222019_at	200	0.895	0.00351036	0.0714683	1.04407	0.416718	0.355458	1.43 [0.61 - 3.36]
GENE	PFDN6	prefoldin subunit 6	None	GSE2034	Breast cancer		Distant Metastasis Free Survival	Rotterdam (1980-1995)	Wang	HG-U133A	222029_x_at	286	0.416084	0.0155307	0.223577	-0.464175	0.528065	-0.114824	0.89 [0.62 - 1.27]
GENE	PFDN6	prefoldin subunit 6	None	GSE2034	Breast cancer		Distant Metastasis Free Survival	Rotterdam (1980-1995)	Wang	HG-U133A	222019_at	286	0.898601	0.0610803	-	0.517238	0.66776	-0.0794563	0.92 [0.64 - 1.33]
GENE	PFDN6	prefoldin subunit 6	None	GSE1456-GPL96	Breast cancer		Relapse Free Survival	Stockholm (1994-1996)	Pawitan	HG-U133A	222029_x_at	159	0.201258	0.0260728	0.322172	1.25297	0.0509974	0.875202	2.40 [1.00 - 5.78]
GENE	PFDN6	prefoldin subunit 6	None	GSE1456-GPL96	Breast cancer		Disease Specific Survival	Stockholm (1994-1996)	Pawitan	HG-U133A	222029_x_at	159	0.861635	0.0399551	0.427372	0.865953	0.0335387	1.07048	2.92 [1.09 - 7.83]
GENE	PFDN6	prefoldin subunit 6	None	GSE1456-GPL96	Breast cancer		Overall Survival	Stockholm (1994-1996)	Pawitan	HG-U133A	222019_at	159	0.767296	0.0467492	0.471734	0.647988	0.350519	0.277581	1.32 [0.74 - 2.36]
GENE	PFDN6	prefoldin subunit 6	None	GSE1456-GPL96	Breast cancer		Relapse Free Survival	Stockholm (1994-1996)	Pawitan	HG-U133A	222019_at	159	0.861635	0.0639538	-	0.688455	0.61784	-0.13052	0.88 [0.53 - 1.47]
GENE	PFDN6	prefoldin subunit 6	None	GSE1456-GPL96	Breast cancer		Overall Survival	Stockholm (1994-1996)	Pawitan	HG-U133A	222029_x_at	159	0.861635	0.0383847	0.416528	0.766776	0.0953052	0.742625	2.10 [0.88 - 5.03]
GENE	PFDN6	prefoldin subunit 6	None	GSE1456-GPL96	Breast cancer		Disease Specific Survival	Stockholm (1994-1996)	Pawitan	HG-U133A	222019_at	159	0.767296	0.0378596	0.412849	0.775277	0.77363	0.0935835	1.10 [0.58 - 2.08]
GENE	PFDN6	prefoldin subunit 6	None	GSE1456-GPL97	Breast cancer		Overall Survival	Stockholm (1994-1996)	Pawitan	HG-U133B	233588_x_at	159	0.459119	0.0181607	0.25021	0.794841	0.027764	0.851225	2.34 [1.10 - 5.00]
GENE	PFDN6	prefoldin subunit 6	None	GSE1456-GPL97	Breast cancer		Relapse Free Survival	Stockholm (1994-1996)	Pawitan	HG-U133B	233588_x_at	159	0.377358	0.00210517	0.0472367	1.20629	0.00911468	1.00677	2.74 [1.28 - 5.83]
GENE	PFDN6	prefoldin subunit 6	None	GSE1456-GPL97	Breast cancer		Disease Specific Survival	Stockholm (1994-1996)	Pawitan	HG-U133B	233588_x_at	159	0.748428	0.00330326	0.0680666	1.04973	0.00524434	1.24703	3.48 [1.45 - 8.35]
GENE	PFDN6	prefoldin subunit 6	None	GSE1456-GPL97	Breast cancer		Overall Survival	Stockholm (1994-1996)	Pawitan	HG-U133B	242048_at	159	0.314465	0.0530691	-	-0.610009	0.709363	-0.253886	0.78 [0.20 - 2.95]
GENE	PFDN6	prefoldin subunit 6	None	GSE1456-GPL97	Breast cancer		Relapse Free Survival	Stockholm (1994-1996)	Pawitan	HG-U133B	242048_at	159	0.811321	0.0930131	-	0.587547	0.972819	0.0230956	1.02 [0.27 - 3.86]
GENE	PFDN6	prefoldin subunit 6	None	GSE1456-GPL97	Breast cancer		Disease Specific Survival	Stockholm (1994-1996)	Pawitan	HG-U133B	242048_at	159	0.811321	0.0236355	0.301141	0.857764	0.930141	0.0702976	1.07 [0.22 - 5.17]
GENE	PFDN6	prefoldin subunit 6	None	GSE7378	Breast cancer		Disease Free Survival	UCSF	Zhou	U133AAofAv2	222019_at	54	0.87037	0.266657	-	-15.2351	0.888552	-0.154843	0.86 [0.10 - 7.47]
GENE	PFDN6	prefoldin subunit 6	None	GSE7378	Breast cancer		Disease Free Survival	UCSF	Zhou	U133AAofAv2	222029_x_at	54	0.148148	0.0543262	-	15.8223	0.150463	0.816809	2.26 [0.74 - 6.89]
GENE	PFDN6	prefoldin subunit 6	None	E-TABM-158	Breast cancer		Overall Survival	UCSF, CPMC (1989-1997)	Chin	HG-U133A	222019_at	117	0.57265	0.0323553	0.372553	0.677319	0.850982	0.0819986	1.09 [0.46 - 2.55]
GENE	PFDN6	prefoldin subunit 6	None	E-TABM-158	Breast cancer		Distant Metastasis Free Survival	UCSF, CPMC (1989-1997)	Chin	HG-U133A	222019_at	117	0.803419	0.000129485	0.00439547	1.39958	0.00871259	1.29219	3.64 [1.39 - 9.56]
GENE	PFDN6	prefoldin subunit 6	None	E-TABM-158	Breast cancer		Relapse Free Survival	UCSF, CPMC (1989-1997)	Chin	HG-U133A	222029_x_at	117	0.102564	0.0199526	0.267498	-0.941019	0.737611	-0.0925083	0.91 [0.53 - 1.57]
GENE	PFDN6	prefoldin subunit 6	None	E-TABM-158	Breast cancer		Disease Specific Survival	UCSF, CPMC (1989-1997)	Chin	HG-U133A	222029_x_at	117	0.102564	0.0641664	-	-0.884997	0.81601	-0.0757972	0.93 [0.49 - 1.76]
GENE	PFDN6	prefoldin subunit 6	None	E-TABM-158	Breast cancer		Distant Metastasis Free Survival	UCSF, CPMC (1989-1997)	Chin	HG-U133A	222029_x_at	117	0.854701	0.047966	0.479274	0.860667	0.183732	0.46177	1.59 [0.80 - 3.13]
GENE	PFDN6	prefoldin subunit 6	None	E-TABM-158	Breast cancer		Overall Survival	UCSF, CPMC (1989-1997)	Chin	HG-U133A	222029_x_at	117	0.102564	0.0199526	0.267498	-0.941019	0.737611	-0.0925083	0.91 [0.53 - 1.57]
GENE	PFDN6	prefoldin subunit 6	None	E-TABM-158	Breast cancer		Relapse Free Survival	UCSF, CPMC (1989-1997)	Chin	HG-U133A	222019_at	117	0.57265	0.0323553	0.372553	0.677319	0.850982	0.0819986	1.09 [0.46 - 2.55]
GENE	PFDN6	prefoldin subunit 6	None	E-TABM-158	Breast cancer		Disease Specific Survival	UCSF, CPMC (1989-1997)	Chin	HG-U133A	222019_at	117	0.700855	0.0373531	0.409274	0.771313	0.510286	0.337701	1.40 [0.51 - 3.83]
GENE	PFDN6	prefoldin subunit 6	None	GSE3494-GPL96	Breast cancer		Disease Specific Survival	Uppsala (1987-1989)	Miller	HG-U133A	222019_at	236	0.889831	0.0108494	0.171647	0.867538	0.206846	0.571785	1.77 [0.73 - 4.30]
GENE	PFDN6	prefoldin subunit 6	None	GSE3494-GPL96	Breast cancer		Disease Specific Survival	Uppsala (1987-1989)	Miller	HG-U133A	222029_x_at	236	0.889831	9.68014e-07	5.28069e-05	1.4118	0.000224295	1.62615	5.08 [2.14 - 12.06]
GENE	PFDN6	prefoldin subunit 6	None	GSE3494-GPL97	Breast cancer		Disease Specific Survival	Uppsala (1987-1989)	Miller	HG-U133B	242048_at	236	0.894068	0.000703655	0.0189501	1.09192	0.013439	1.6672	5.30 [1.41 - 19.87]
GENE	PFDN6	prefoldin subunit 6	None	GSE3494-GPL97	Breast cancer		Disease Specific Survival	Uppsala (1987-1989)	Miller	HG-U133B	233588_x_at	236	0.699153	2.32241e-06	0.000118081	1.20954	3.38223e-05	1.44548	4.24 [2.14 - 8.40]
GENE	PFDN6	prefoldin subunit 6	None	GSE4922-GPL96	Breast cancer		Disease Free Survival	Uppsala (1987-1989)	Ivshina	HG-U133A	222019_at	249	0.361446	0.0458759	0.466251	0.462325	0.24731	0.391084	1.48 [0.76 - 2.87]
GENE	PFDN6	prefoldin subunit 6	None	GSE4922-GPL96	Breast cancer		Disease Free Survival	Uppsala (1987-1989)	Ivshina	HG-U133A	222029_x_at	249	0.891566	7.12078e-07	3.97729e-05	1.24398	0.000550955	1.21793	3.38 [1.69 - 6.75]
GENE	PFDN6	prefoldin subunit 6	None	GSE4922-GPL97	Breast cancer		Disease Free Survival	Uppsala (1987-1989)	Ivshina	HG-U133B	242048_at	249	0.899598	0.000164085	0.00540822	1.02615	0.0165957	1.26361	3.54 [1.26 - 9.95]
GENE	PFDN6	prefoldin subunit 6	None	GSE4922-GPL97	Breast cancer		Disease Free Survival	Uppsala (1987-1989)	Ivshina	HG-U133B	233588_x_at	249	0.738956	9.87793e-06	0.000441849	0.930537	0.000598927	0.962078	2.62 [1.51 - 4.53]
GENE	PFDN6	prefoldin subunit 6	None	GSE2990	Breast cancer		Relapse Free Survival	Uppsala, Oxford	Sotiriou	HG-U133A	222019_at	62	0.16129	0.0726333	-	15.2722	0.772529	-0.0515711	0.95 [0.67 - 1.35]
GENE	PFDN6	prefoldin subunit 6	None	GSE2990	Breast cancer		Distant Metastasis Free Survival	Uppsala, Oxford	Sotiriou	HG-U133A	222019_at	125	0.584	0.158245	-	0.54022	0.622001	0.34678	1.41 [0.36 - 5.61]
GENE	PFDN6	prefoldin subunit 6	None	GSE2990	Breast cancer		Relapse Free Survival	Uppsala, Oxford	Sotiriou	HG-U133A	222029_x_at	62	0.870968	0.00084984	0.0222267	1.65929	0.766703	0.0682508	1.07 [0.68 - 1.68]
GENE	PFDN6	prefoldin subunit 6	None	GSE2990	Breast cancer		Relapse Free Survival	Uppsala, Oxford	Sotiriou	HG-U133A	222019_at	125	0.856	0.222312	-	-0.518517	0.801271	0.138625	1.15 [0.39 - 3.38]
GENE	PFDN6	prefoldin subunit 6	None	GSE2990	Breast cancer		Distant Metastasis Free Survival	Uppsala, Oxford	Sotiriou	HG-U133A	222019_at	54	0.12963	0.145659	-	15.2735	0.788696	-0.0580622	0.94 [0.62 - 1.44]
GENE	PFDN6	prefoldin subunit 6	None	GSE2990	Breast cancer		Distant Metastasis Free Survival	Uppsala, Oxford	Sotiriou	HG-U133A	222029_x_at	125	0.832	0.0144866	0.21254	0.986434	0.276218	0.539399	1.71 [0.65 - 4.53]
GENE	PFDN6	prefoldin subunit 6	None	GSE2990	Breast cancer		Relapse Free Survival	Uppsala, Oxford	Sotiriou	HG-U133A	222029_x_at	125	0.616	0.00480122	0.0916665	0.790666	0.0950575	0.620184	1.86 [0.90 - 3.85]
GENE	PFDN6	prefoldin subunit 6	None	GSE2990	Breast cancer		Distant Metastasis Free Survival	Uppsala, Oxford	Sotiriou	HG-U133A	222029_x_at	54	0.851852	0.0167511	0.236133	1.37142	0.73422	0.0953739	1.10 [0.63 - 1.91]
GENE	PFDN6	prefoldin subunit 6	None	GSE7390	Breast cancer		Overall Survival	Uppsala, Oxford, Stockholm, IGR, GUYT, CRH (1980-1998)	Desmedt	HG-U133A	222019_at	198	0.29798	0.0549058	-	-0.52607	0.674852	-0.0580146	0.94 [0.72 - 1.24]
GENE	PFDN6	prefoldin subunit 6	None	GSE7390	Breast cancer		Distant Metastasis Free Survival	Uppsala, Oxford, Stockholm, IGR, GUYT, CRH (1980-1998)	Desmedt	HG-U133A	222029_x_at	198	0.681818	0.194548	-	0.344881	0.417234	0.230716	1.26 [0.72 - 2.20]
GENE	PFDN6	prefoldin subunit 6	None	GSE7390	Breast cancer		Overall Survival	Uppsala, Oxford, Stockholm, IGR, GUYT, CRH (1980-1998)	Desmedt	HG-U133A	222029_x_at	198	0.681818	0.207458	-	0.346538	0.425732	0.237177	1.27 [0.71 - 2.27]
GENE	PFDN6	prefoldin subunit 6	None	GSE7390	Breast cancer		Relapse Free Survival	Uppsala, Oxford, Stockholm, IGR, GUYT, CRH (1980-1998)	Desmedt	HG-U133A	222019_at	198	0.29798	0.00610544	0.110653	-0.595682	0.321813	-0.105291	0.90 [0.73 - 1.11]
GENE	PFDN6	prefoldin subunit 6	None	GSE7390	Breast cancer		Relapse Free Survival	Uppsala, Oxford, Stockholm, IGR, GUYT, CRH (1980-1998)	Desmedt	HG-U133A	222029_x_at	198	0.893939	0.294772	-	0.336841	0.846422	0.0445499	1.05 [0.67 - 1.64]
GENE	PFDN6	prefoldin subunit 6	None	GSE7390	Breast cancer		Distant Metastasis Free Survival	Uppsala, Oxford, Stockholm, IGR, GUYT, CRH (1980-1998)	Desmedt	HG-U133A	222019_at	198	0.29798	0.0677318	-	-0.477533	0.943692	-0.0094329	0.99 [0.76 - 1.29]
GENE	PFDN6	prefoldin subunit 6	None	GSE12945	Colorectal cancer		Disease Free Survival	Berlin	Staub	HG-U133A	222019_at	51	0.72549	0.150808	-	-15.5668	0.924911	-0.339079	0.71 [0.00 - 822.55]
GENE	PFDN6	prefoldin subunit 6	None	GSE12945	Colorectal cancer		Overall Survival	Berlin	Staub	HG-U133A	222019_at	62	0.145161	0.0148809	0.216742	-1.38864	0.111882	-3.79762	0.02 [0.00 - 2.42]
GENE	PFDN6	prefoldin subunit 6	None	GSE12945	Colorectal cancer		Disease Free Survival	Berlin	Staub	HG-U133A	222029_x_at	51	0.490196	0.162566	-	1.43612	0.382549	1.21603	3.37 [0.22 - 51.70]
GENE	PFDN6	prefoldin subunit 6	None	GSE12945	Colorectal cancer		Overall Survival	Berlin	Staub	HG-U133A	222029_x_at	62	0.241935	0.133613	-	1.44037	0.516737	0.609834	1.84 [0.29 - 11.63]
GENE	PFDN6	prefoldin subunit 6	None	GSE17536	Colorectal cancer		Disease Free Survival	MCC	Smith	HG-U133_Plus_2	222019_at	145	0.110345	0.131123	-	1.41223	0.702103	0.309877	1.36 [0.28 - 6.67]
GENE	PFDN6	prefoldin subunit 6	None	GSE17536	Colorectal cancer		Overall Survival	MCC	Smith	HG-U133_Plus_2	242048_at	177	0.649718	0.00242537	0.0530222	-0.853358	0.243806	-0.503288	0.60 [0.26 - 1.41]
GENE	PFDN6	prefoldin subunit 6	None	GSE17536	Colorectal cancer		Disease Specific Survival	MCC	Smith	HG-U133_Plus_2	242048_at	177	0.649718	0.00609965	0.110572	-0.895374	0.263733	-0.556743	0.57 [0.22 - 1.52]
GENE	PFDN6	prefoldin subunit 6	None	GSE17536	Colorectal cancer		Disease Specific Survival	MCC	Smith	HG-U133_Plus_2	222029_x_at	177	0.282486	0.109159	-	-0.4474	0.555677	-0.196021	0.82 [0.43 - 1.58]
GENE	PFDN6	prefoldin subunit 6	None	GSE17536	Colorectal cancer		Overall Survival	MCC	Smith	HG-U133_Plus_2	233588_x_at	177	0.887006	0.162374	-	0.472493	0.756081	-0.0937507	0.91 [0.50 - 1.65]
GENE	PFDN6	prefoldin subunit 6	None	GSE17536	Colorectal cancer		Disease Specific Survival	MCC	Smith	HG-U133_Plus_2	233588_x_at	177	0.344633	0.0769728	-	-0.478129	0.42793	-0.268418	0.76 [0.39 - 1.48]
GENE	PFDN6	prefoldin subunit 6	None	GSE17536	Colorectal cancer		Disease Specific Survival	MCC	Smith	HG-U133_Plus_2	222019_at	177	0.847458	0.0770077	-	-0.812308	0.382259	-0.565193	0.57 [0.16 - 2.02]
GENE	PFDN6	prefoldin subunit 6	None	GSE17536	Colorectal cancer		Overall Survival	MCC	Smith	HG-U133_Plus_2	222029_x_at	177	0.282486	0.322625	-	-0.249262	0.897564	-0.0381419	0.96 [0.54 - 1.72]
GENE	PFDN6	prefoldin subunit 6	None	GSE17536	Colorectal cancer		Disease Free Survival	MCC	Smith	HG-U133_Plus_2	233588_x_at	145	0.82069	0.0302603	0.356317	-1.44639	0.0775192	-0.78871	0.45 [0.19 - 1.09]
GENE	PFDN6	prefoldin subunit 6	None	GSE17536	Colorectal cancer		Disease Free Survival	MCC	Smith	HG-U133_Plus_2	242048_at	145	0.6	0.0902533	-	-0.620243	0.863531	-0.106033	0.90 [0.27 - 3.01]
GENE	PFDN6	prefoldin subunit 6	None	GSE17536	Colorectal cancer		Disease Free Survival	MCC	Smith	HG-U133_Plus_2	222029_x_at	145	0.413793	0.0239295	0.303727	-0.740266	0.0701965	-0.810292	0.44 [0.18 - 1.07]
GENE	PFDN6	prefoldin subunit 6	None	GSE17536	Colorectal cancer		Overall Survival	MCC	Smith	HG-U133_Plus_2	222019_at	177	0.858757	0.0955389	-	-0.654787	0.363124	-0.511382	0.60 [0.20 - 1.81]
GENE	PFDN6	prefoldin subunit 6	None	GSE14333	Colorectal cancer		Disease Free Survival	Melbourne	Jorissen	HG-U133_Plus_2	222019_at	226	0.712389	0.00450387	0.0871524	-1.10474	0.0700752	-0.402693	0.67 [0.43 - 1.03]
GENE	PFDN6	prefoldin subunit 6	None	GSE14333	Colorectal cancer		Disease Free Survival	Melbourne	Jorissen	HG-U133_Plus_2	242048_at	226	0.659292	0.0366511	0.404277	0.589118	0.229995	0.463247	1.59 [0.75 - 3.39]
GENE	PFDN6	prefoldin subunit 6	None	GSE14333	Colorectal cancer		Disease Free Survival	Melbourne	Jorissen	HG-U133_Plus_2	233588_x_at	226	0.106195	0.00126241	0.0309657	-1.02826	0.0118522	-0.743205	0.48 [0.27 - 0.85]
GENE	PFDN6	prefoldin subunit 6	None	GSE14333	Colorectal cancer		Disease Free Survival	Melbourne	Jorissen	HG-U133_Plus_2	222029_x_at	226	0.163717	0.000136458	0.00460235	-1.08829	0.00282026	-0.889624	0.41 [0.23 - 0.74]
GENE	PFDN6	prefoldin subunit 6	None	GSE17537	Colorectal cancer		Disease Specific Survival	VMC	Smith	HG-U133_Plus_2	222019_at	49	0.734694	0.295855	-	0.606303	0.871815	0.275229	1.32 [0.05 - 37.28]
GENE	PFDN6	prefoldin subunit 6	None	GSE17537	Colorectal cancer		Overall Survival	VMC	Smith	HG-U133_Plus_2	242048_at	55	0.6	0.00542904	0.100962	-1.57864	0.0877388	-1.66457	0.19 [0.03 - 1.28]
GENE	PFDN6	prefoldin subunit 6	None	GSE17537	Colorectal cancer		Overall Survival	VMC	Smith	HG-U133_Plus_2	233588_x_at	55	0.2	0.0481906	0.480653	-0.900587	0.33692	-0.349476	0.71 [0.35 - 1.44]
GENE	PFDN6	prefoldin subunit 6	None	GSE17537	Colorectal cancer		Overall Survival	VMC	Smith	HG-U133_Plus_2	222029_x_at	55	0.690909	0.0501463	-	-1.16348	0.375022	-0.339097	0.71 [0.34 - 1.51]
GENE	PFDN6	prefoldin subunit 6	None	GSE17537	Colorectal cancer		Disease Free Survival	VMC	Smith	HG-U133_Plus_2	242048_at	55	0.763636	0.00568003	0.104595	-15.5994	0.0593317	-2.07642	0.13 [0.01 - 1.09]
GENE	PFDN6	prefoldin subunit 6	None	GSE17537	Colorectal cancer		Disease Free Survival	VMC	Smith	HG-U133_Plus_2	222029_x_at	55	0.709091	0.0297376	0.352182	-1.48	0.155366	-0.604514	0.55 [0.24 - 1.26]
GENE	PFDN6	prefoldin subunit 6	None	GSE17537	Colorectal cancer		Overall Survival	VMC	Smith	HG-U133_Plus_2	222019_at	55	0.690909	0.0426619	0.445526	0.889302	0.0626716	2.58898	13.32 [0.87 - 203.35]
GENE	PFDN6	prefoldin subunit 6	None	GSE17537	Colorectal cancer		Disease Free Survival	VMC	Smith	HG-U133_Plus_2	233588_x_at	55	0.763636	0.0843424	-	-1.21314	0.146625	-0.592948	0.55 [0.25 - 1.23]
GENE	PFDN6	prefoldin subunit 6	None	GSE17537	Colorectal cancer		Disease Specific Survival	VMC	Smith	HG-U133_Plus_2	242048_at	49	0.734694	0.0239227	0.303667	-15.5819	0.126367	-2.07188	0.13 [0.01 - 1.79]
GENE	PFDN6	prefoldin subunit 6	None	GSE17537	Colorectal cancer		Disease Specific Survival	VMC	Smith	HG-U133_Plus_2	222029_x_at	49	0.673469	0.0465413	0.470434	-1.4459	0.563481	-0.275475	0.76 [0.30 - 1.93]
GENE	PFDN6	prefoldin subunit 6	None	GSE17537	Colorectal cancer		Disease Specific Survival	VMC	Smith	HG-U133_Plus_2	233588_x_at	49	0.755102	0.182665	-	-0.998932	0.498077	-0.306029	0.74 [0.30 - 1.78]
GENE	PFDN6	prefoldin subunit 6	None	GSE17537	Colorectal cancer		Disease Free Survival	VMC	Smith	HG-U133_Plus_2	222019_at	55	0.654545	0.0613142	-	0.892674	0.395484	1.12517	3.08 [0.23 - 41.29]
GENE	PFDN6	prefoldin subunit 6	None	GSE22138	Eye cancer	Uveal melanoma	Distant Metastasis Free Survival	BRCIC	Laurent	HG-U133_Plus_2	242048_at	63	0.333333	0.0392176	0.422309	-0.692908	0.252051	-0.677796	0.51 [0.16 - 1.62]
GENE	PFDN6	prefoldin subunit 6	None	GSE22138	Eye cancer	Uveal melanoma	Distant Metastasis Free Survival	BRCIC	Laurent	HG-U133_Plus_2	233588_x_at	63	0.126984	0.256833	-	0.806004	0.50153	0.222227	1.25 [0.65 - 2.39]
GENE	PFDN6	prefoldin subunit 6	None	GSE22138	Eye cancer	Uveal melanoma	Distant Metastasis Free Survival	BRCIC	Laurent	HG-U133_Plus_2	222029_x_at	63	0.873016	0.0412559	0.436179	0.814222	0.408735	0.289905	1.34 [0.67 - 2.66]
GENE	PFDN6	prefoldin subunit 6	None	GSE22138	Eye cancer	Uveal melanoma	Distant Metastasis Free Survival	BRCIC	Laurent	HG-U133_Plus_2	222019_at	63	0.380952	0.0100811	0.162446	-0.849568	0.24127	-4.72274	0.01 [0.00 - 23.96]
GENE	PFDN6	prefoldin subunit 6	None	GSE2837	Head and neck cancer	Squamous cell carcinoma	Relapse Free Survival	VUMC, VAMC, UTMDACC (1992-2005)	Chung	U133_X3P	Hs.205736.2.S1_3p_x_at	28	0.821429	0.0858589	-	1.12544	0.23335	2.19452	8.98 [0.24 - 331.51]
GENE	PFDN6	prefoldin subunit 6	None	GSE2837	Head and neck cancer	Squamous cell carcinoma	Relapse Free Survival	VUMC, VAMC, UTMDACC (1992-2005)	Chung	U133_X3P	Hs.205736.1.S1_3p_x_at	28	0.464286	0.161919	-	-0.785604	0.874806	-0.167254	0.85 [0.11 - 6.78]
GENE	PFDN6	prefoldin subunit 6	None	GSE2837	Head and neck cancer	Squamous cell carcinoma	Relapse Free Survival	VUMC, VAMC, UTMDACC (1992-2005)	Chung	U133_X3P	Hs.205736.3.A1_3p_a_at	28	0.821429	0.0454532	0.463574	-15.452	0.0548353	-2.66927	0.07 [0.00 - 1.06]
GENE	PFDN6	prefoldin subunit 6	None	GSE2837	Head and neck cancer	Squamous cell carcinoma	Relapse Free Survival	VUMC, VAMC, UTMDACC (1992-2005)	Chung	U133_X3P	Hs.205736.2.S1_3p_a_at	28	0.571429	0.0133934	0.200671	-1.49601	0.673209	0.373597	1.45 [0.26 - 8.25]
GENE	PFDN6	prefoldin subunit 6	None	GSE2837	Head and neck cancer	Squamous cell carcinoma	Relapse Free Survival	VUMC, VAMC, UTMDACC (1992-2005)	Chung	U133_X3P	Hs.209117.0.S1_3p_at	28	0.75	0.00887205	0.147492	1.34238	0.131087	1.70844	5.52 [0.60 - 50.72]
GENE	PFDN6	prefoldin subunit 6	None	jacob-00182-CANDF	Lung cancer	Adenocarcinoma	Overall Survival	CAN/DF	Shedden	HG-U133A	222019_at	82	0.853659	0.00862482	0.144357	1.04202	0.448042	0.499131	1.65 [0.45 - 5.98]
GENE	PFDN6	prefoldin subunit 6	None	jacob-00182-CANDF	Lung cancer	Adenocarcinoma	Overall Survival	CAN/DF	Shedden	HG-U133A	222029_x_at	82	0.841463	0.0181812	0.250411	0.941028	0.979502	-0.012535	0.99 [0.38 - 2.57]
GENE	PFDN6	prefoldin subunit 6	None	jacob-00182-HLM	Lung cancer	Adenocarcinoma	Overall Survival	HLM	Shedden	HG-U133A	222019_at	79	0.860759	0.0644823	-	-0.851533	0.102551	-1.16937	0.31 [0.08 - 1.26]
GENE	PFDN6	prefoldin subunit 6	None	jacob-00182-HLM	Lung cancer	Adenocarcinoma	Overall Survival	HLM	Shedden	HG-U133A	222029_x_at	79	0.253165	0.00964528	0.157124	-0.74363	0.635395	-0.216308	0.81 [0.33 - 1.97]
GENE	PFDN6	prefoldin subunit 6	None	jacob-00182-MSK	Lung cancer	Adenocarcinoma	Overall Survival	MSK	Shedden	HG-U133A	222029_x_at	104	0.365385	0.0172291	0.240956	-0.772699	0.068095	-0.933881	0.39 [0.14 - 1.07]
GENE	PFDN6	prefoldin subunit 6	None	jacob-00182-MSK	Lung cancer	Adenocarcinoma	Overall Survival	MSK	Shedden	HG-U133A	222019_at	104	0.413462	0.00406365	0.0803241	1.09463	0.296378	0.818234	2.27 [0.49 - 10.53]
GENE	PFDN6	prefoldin subunit 6	None	GSE13213	Lung cancer	Adenocarcinoma	Overall Survival	Nagoya (1995-1999, 2002-2004)	Tomida	G4112F	A_23_P122563	117	0.717949	0.0162647	0.231172	0.692652	0.204342	0.417937	1.52 [0.80 - 2.90]
GENE	PFDN6	prefoldin subunit 6	None	GSE31210	Lung cancer	Adenocarcinoma	Overall Survival	NCCRI	Okayama	HG-U133_Plus_2	242048_at	204	0.867647	0.049028	0.485761	0.827253	0.530573	0.494385	1.64 [0.35 - 7.69]
GENE	PFDN6	prefoldin subunit 6	None	GSE31210	Lung cancer	Adenocarcinoma	Overall Survival	NCCRI	Okayama	HG-U133_Plus_2	222029_x_at	204	0.828431	0.000961251	0.0246538	1.18356	0.00312353	1.60748	4.99 [1.72 - 14.49]
GENE	PFDN6	prefoldin subunit 6	None	GSE31210	Lung cancer	Adenocarcinoma	Overall Survival	NCCRI	Okayama	HG-U133_Plus_2	233588_x_at	204	0.803922	0.000744001	0.0198658	1.19	0.00197301	1.56584	4.79 [1.78 - 12.91]
GENE	PFDN6	prefoldin subunit 6	None	GSE31210	Lung cancer	Adenocarcinoma	Relapse Free Survival	NCCRI	Okayama	HG-U133_Plus_2	242048_at	204	0.220588	0.0250036	0.313058	-0.646246	0.574896	-0.348829	0.71 [0.21 - 2.39]
GENE	PFDN6	prefoldin subunit 6	None	GSE31210	Lung cancer	Adenocarcinoma	Relapse Free Survival	NCCRI	Okayama	HG-U133_Plus_2	222029_x_at	204	0.696078	7.05794e-07	3.94484e-05	1.27455	1.00682e-05	1.74614	5.73 [2.64 - 12.44]
GENE	PFDN6	prefoldin subunit 6	None	GSE31210	Lung cancer	Adenocarcinoma	Relapse Free Survival	NCCRI	Okayama	HG-U133_Plus_2	233588_x_at	204	0.803922	1.88585e-07	1.15984e-05	1.34967	9.57769e-06	1.65143	5.21 [2.51 - 10.83]
GENE	PFDN6	prefoldin subunit 6	None	GSE31210	Lung cancer	Adenocarcinoma	Overall Survival	NCCRI	Okayama	HG-U133_Plus_2	222019_at	204	0.45098	0.00291178	0.0614911	1.27315	0.0538918	0.747927	2.11 [0.99 - 4.52]
GENE	PFDN6	prefoldin subunit 6	None	GSE31210	Lung cancer	Adenocarcinoma	Relapse Free Survival	NCCRI	Okayama	HG-U133_Plus_2	222019_at	204	0.45098	0.000292516	0.00893892	1.09883	0.0344167	0.581044	1.79 [1.04 - 3.06]
GENE	PFDN6	prefoldin subunit 6	None	jacob-00182-UM	Lung cancer	Adenocarcinoma	Overall Survival	UM	Shedden	HG-U133A	222019_at	178	0.252809	0.0193768	0.262013	-0.506101	0.137958	-0.757568	0.47 [0.17 - 1.28]
GENE	PFDN6	prefoldin subunit 6	None	jacob-00182-UM	Lung cancer	Adenocarcinoma	Overall Survival	UM	Shedden	HG-U133A	222029_x_at	178	0.230337	0.171463	-	-0.323346	0.681087	-0.148217	0.86 [0.43 - 1.75]
GENE	PFDN6	prefoldin subunit 6	None	GSE3141	Lung cancer	NSCLC	Overall Survival	Duke	Bild	HG-U133_Plus_2	222019_at	111	0.207207	0.0272211	0.331773	0.864381	0.116582	0.474945	1.61 [0.89 - 2.91]
GENE	PFDN6	prefoldin subunit 6	None	GSE3141	Lung cancer	NSCLC	Overall Survival	Duke	Bild	HG-U133_Plus_2	242048_at	111	0.891892	0.0735809	-	-1.01814	0.625448	-0.219286	0.80 [0.33 - 1.94]
GENE	PFDN6	prefoldin subunit 6	None	GSE3141	Lung cancer	NSCLC	Overall Survival	Duke	Bild	HG-U133_Plus_2	233588_x_at	111	0.117117	0.024161	0.305753	1.25536	0.0928734	0.570174	1.77 [0.91 - 3.44]
GENE	PFDN6	prefoldin subunit 6	None	GSE3141	Lung cancer	NSCLC	Overall Survival	Duke	Bild	HG-U133_Plus_2	222029_x_at	111	0.198198	0.00324385	0.0670812	1.20021	0.00782196	0.917484	2.50 [1.27 - 4.92]
GENE	PFDN6	prefoldin subunit 6	None	GSE14814	Lung cancer	NSCLC	Disease Specific Survival	JRB.10	Zhu	HG-U133A	222019_at	90	0.866667	0.00622563	0.112343	1.08575	0.425998	0.732588	2.08 [0.34 - 12.63]
GENE	PFDN6	prefoldin subunit 6	None	GSE14814	Lung cancer	NSCLC	Overall Survival	JRB.10	Zhu	HG-U133A	222019_at	90	0.855556	0.0206027	0.273613	0.861505	0.804032	0.198104	1.22 [0.25 - 5.83]
GENE	PFDN6	prefoldin subunit 6	None	GSE14814	Lung cancer	NSCLC	Overall Survival	JRB.10	Zhu	HG-U133A	222029_x_at	90	0.3	0.0740622	-	-0.580017	0.8353	-0.0737006	0.93 [0.46 - 1.86]
GENE	PFDN6	prefoldin subunit 6	None	GSE14814	Lung cancer	NSCLC	Disease Specific Survival	JRB.10	Zhu	HG-U133A	222029_x_at	90	0.3	0.125364	-	-0.571148	0.866662	0.0688192	1.07 [0.48 - 2.39]
GENE	PFDN6	prefoldin subunit 6	None	GSE4716-GPL3696	Lung cancer	NSCLC	Overall Survival	Nagoya (1995-1996)	Tomida	GF201	754	50	0.14	0.0620551	-	15.3027	0.803509	0.231849	1.26 [0.20 - 7.83]
GENE	PFDN6	prefoldin subunit 6	None	GSE8894	Lung cancer	NSCLC	Relapse Free Survival	Seoul (1995-2005)	Lee	HG-U133_Plus_2	222029_x_at	138	0.869565	0.0105917	0.168585	0.75886	0.151221	0.241151	1.27 [0.92 - 1.77]
GENE	PFDN6	prefoldin subunit 6	None	GSE8894	Lung cancer	NSCLC	Relapse Free Survival	Seoul (1995-2005)	Lee	HG-U133_Plus_2	222019_at	138	0.289855	0.109707	-	-0.399375	0.616518	0.489989	1.63 [0.24 - 11.11]
GENE	PFDN6	prefoldin subunit 6	None	GSE8894	Lung cancer	NSCLC	Relapse Free Survival	Seoul (1995-2005)	Lee	HG-U133_Plus_2	242048_at	138	0.23913	0.0231628	0.296953	-0.588569	0.7759	-0.140373	0.87 [0.33 - 2.28]
GENE	PFDN6	prefoldin subunit 6	None	GSE8894	Lung cancer	NSCLC	Relapse Free Survival	Seoul (1995-2005)	Lee	HG-U133_Plus_2	233588_x_at	138	0.862319	0.00408917	0.0807249	0.828151	0.0500205	0.342037	1.41 [1.00 - 1.98]
GENE	PFDN6	prefoldin subunit 6	None	GSE4573	Lung cancer	Squamous cell carcinoma	Overall Survival	Michigan (1991-2002)	Raponi	HG-U133A	222029_x_at	129	0.883721	0.0899937	-	0.617105	0.366203	0.358876	1.43 [0.66 - 3.12]
GENE	PFDN6	prefoldin subunit 6	None	GSE4573	Lung cancer	Squamous cell carcinoma	Overall Survival	Michigan (1991-2002)	Raponi	HG-U133A	222019_at	129	0.860465	0.0569856	-	0.622994	0.438478	0.356398	1.43 [0.58 - 3.52]
GENE	PFDN6	prefoldin subunit 6	None	GSE17710	Lung cancer	Squamous cell carcinoma	Overall Survival	UNC	Wilkerson	Agilent-UNC-custom-4X44K	21509	56	0.25	0.277223	-	-0.415452	0.641669	-0.109176	0.90 [0.57 - 1.42]
GENE	PFDN6	prefoldin subunit 6	None	GSE17710	Lung cancer	Squamous cell carcinoma	Relapse Free Survival	UNC	Wilkerson	Agilent-UNC-custom-4X44K	21509	56	0.839286	0.184517	-	0.594078	0.942827	-0.0174043	0.98 [0.61 - 1.58]
GENE	PFDN6	prefoldin subunit 6	None	GSE9891	Ovarian cancer		Overall Survival	AOCS, RBH, WH, NKI-AVL (1992-2006)	Tothill	HG-U133_Plus_2	242048_at	278	0.791367	0.0987557	-	-0.441546	0.58259	-0.200928	0.82 [0.40 - 1.67]
GENE	PFDN6	prefoldin subunit 6	None	GSE9891	Ovarian cancer		Overall Survival	AOCS, RBH, WH, NKI-AVL (1992-2006)	Tothill	HG-U133_Plus_2	222029_x_at	278	0.219424	0.006267	0.112923	0.727931	0.197755	0.250578	1.28 [0.88 - 1.88]
GENE	PFDN6	prefoldin subunit 6	None	GSE9891	Ovarian cancer		Overall Survival	AOCS, RBH, WH, NKI-AVL (1992-2006)	Tothill	HG-U133_Plus_2	233588_x_at	278	0.183453	0.0483078	0.481371	0.561923	0.223486	0.244185	1.28 [0.86 - 1.89]
GENE	PFDN6	prefoldin subunit 6	None	GSE9891	Ovarian cancer		Overall Survival	AOCS, RBH, WH, NKI-AVL (1992-2006)	Tothill	HG-U133_Plus_2	222019_at	278	0.863309	0.147064	-	0.340298	0.576904	0.112365	1.12 [0.75 - 1.66]
GENE	PFDN6	prefoldin subunit 6	None	DUKE-OC	Ovarian cancer		Overall Survival	Duke	Bild	HG-U133A	222019_at	133	0.75188	0.0227964	0.293682	0.59823	0.255108	-0.721636	0.49 [0.14 - 1.68]
GENE	PFDN6	prefoldin subunit 6	None	DUKE-OC	Ovarian cancer		Overall Survival	Duke	Bild	HG-U133A	222029_x_at	133	0.804511	0.114215	-	0.422698	0.735915	0.0468638	1.05 [0.80 - 1.38]
GENE	PFDN6	prefoldin subunit 6	None	GSE8841	Ovarian cancer		Overall Survival	Milan (1992-2003)	Marchini	G4100A	18198	81	0.691358	0.0287109	0.343958	1.08884	0.189723	0.727272	2.07 [0.70 - 6.14]
GENE	PFDN6	prefoldin subunit 6	None	GSE26712	Ovarian cancer		Disease Free Survival	MSKCC (1990-2003)	Bonome	HG-U133_Plus_2	222029_x_at	185	0.308108	0.000164938	0.00543279	-0.664837	0.0558644	-0.280169	0.76 [0.57 - 1.01]
GENE	PFDN6	prefoldin subunit 6	None	GSE26712	Ovarian cancer		Disease Free Survival	MSKCC (1990-2003)	Bonome	HG-U133_Plus_2	222019_at	185	0.221622	0.0123284	0.188773	0.491546	0.548433	0.155247	1.17 [0.70 - 1.94]
GENE	PFDN6	prefoldin subunit 6	None	GSE26712	Ovarian cancer		Overall Survival	MSKCC (1990-2003)	Bonome	HG-U133_Plus_2	222029_x_at	185	0.324324	0.000354742	0.010557	-0.671214	0.0801034	-0.2769	0.76 [0.56 - 1.03]
GENE	PFDN6	prefoldin subunit 6	None	GSE26712	Ovarian cancer		Overall Survival	MSKCC (1990-2003)	Bonome	HG-U133_Plus_2	222019_at	185	0.221622	0.0510906	-	0.412027	0.718118	0.102761	1.11 [0.63 - 1.94]
GENE	PFDN6	prefoldin subunit 6	None	GSE17260	Ovarian cancer		Progression Free Survival	Niigata (1997-2008)	Yoshihara	G4112A	A_23_P122563	110	0.327273	0.0135752	0.202668	0.647268	0.20849	0.241129	1.27 [0.87 - 1.85]
GENE	PFDN6	prefoldin subunit 6	None	GSE17260	Ovarian cancer		Overall Survival	Niigata (1997-2008)	Yoshihara	G4112A	A_23_P122563	110	0.290909	0.0146798	0.214604	1.0234	0.282341	0.273007	1.31 [0.80 - 2.16]
GENE	PFDN6	prefoldin subunit 6	None	GSE14764	Ovarian cancer		Overall Survival	TOC	Denkert	HG-U133A	222029_x_at	80	0.1125	0.0957395	-	15.2038	0.775657	0.12815	1.14 [0.47 - 2.74]
GENE	PFDN6	prefoldin subunit 6	None	GSE14764	Ovarian cancer		Overall Survival	TOC	Denkert	HG-U133A	222019_at	80	0.45	0.0234915	0.299869	1.13346	0.236119	0.397557	1.49 [0.77 - 2.87]
GENE	PFDN6	prefoldin subunit 6	None	GSE19234	Skin cancer	Melanoma	Overall Survival	NYU	Bogunovic	HG-U133_Plus_2	222019_at	38	0.447368	0.000406395	0.0118656	2.03513	0.01377	1.26703	3.55 [1.30 - 9.73]
GENE	PFDN6	prefoldin subunit 6	None	GSE19234	Skin cancer	Melanoma	Overall Survival	NYU	Bogunovic	HG-U133_Plus_2	242048_at	38	0.894737	0.00621377	0.112177	1.67361	0.279289	0.739359	2.09 [0.55 - 7.99]
GENE	PFDN6	prefoldin subunit 6	None	GSE19234	Skin cancer	Melanoma	Overall Survival	NYU	Bogunovic	HG-U133_Plus_2	233588_x_at	38	0.763158	0.005967	0.108695	1.41908	0.0983288	0.804058	2.23 [0.86 - 5.80]
GENE	PFDN6	prefoldin subunit 6	None	GSE19234	Skin cancer	Melanoma	Overall Survival	NYU	Bogunovic	HG-U133_Plus_2	222029_x_at	38	0.789474	0.0134705	0.201519	1.32129	0.137136	0.708932	2.03 [0.80 - 5.17]
GENE	PFDN6	prefoldin subunit 6	None	GSE30929	Soft tissue cancer	Liposarcoma	Distant Recurrence Free Survival	MSKCC (1993-2008)	Gobble	HG-U133A	222019_at	140	0.328571	0.000263733	0.00817263	1.56272	0.00391468	2.03877	7.68 [1.92 - 30.69]
GENE	PFDN6	prefoldin subunit 6	None	GSE30929	Soft tissue cancer	Liposarcoma	Distant Recurrence Free Survival	MSKCC (1993-2008)	Gobble	HG-U133A	222029_x_at	140	0.642857	1.46485e-08	1.06062e-06	1.55547	1.06082e-06	1.67422	5.33 [2.72 - 10.45]

## Sheet: VARS
TYPE	ID_NAME	ID_DESCRIPTION	DATA_POSTPROCESSING	DATASET	CANCER TYPE	SUBTYPE	ENDPOINT	COHORT	CONTRIBUTOR	ARRAY TYPE	PROBE ID	N	CUTPOINT	MINIMUM P-VALUE	CORRECTED P-VALUE	ln(HR-high / HR-low)	COX P-VALUE	ln(HR)	HR [95% CI-low CI-upp]
GENE	VARS	valyl-tRNA synthetase	None	GSE5287	Bladder cancer		Overall Survival	Aarhus (1995-2004)	Als	HG-U133A	201796_s_at	30	0.266667	0.0906969	-	0.798925	0.525477	0.359978	1.43 [0.47 - 4.35]
GENE	VARS	valyl-tRNA synthetase	None	GSE5287	Bladder cancer		Overall Survival	Aarhus (1995-2004)	Als	HG-U133A	201797_s_at	30	0.433333	0.39681	-	-0.349956	0.922604	-0.0392004	0.96 [0.44 - 2.12]
GENE	VARS	valyl-tRNA synthetase	None	GSE13507	Bladder cancer		Overall Survival	CNUH	Kim	Human-6 v2	ILMN_1664299	165	0.175758	0.252542	-	-0.333579	0.580703	0.103612	1.11 [0.77 - 1.60]
GENE	VARS	valyl-tRNA synthetase	None	GSE13507	Bladder cancer	Transitional cell carcinoma	Disease Specific Survival	CNUH	Kim	Human-6 v2	ILMN_1664299	165	0.521212	0.0253348	0.315899	0.81124	0.552834	0.168805	1.18 [0.68 - 2.07]
GENE	VARS	valyl-tRNA synthetase	None	GSE12417-GPL96	Blood cancer	AML	Overall Survival	AMLCG (1999-2003)	Metzeler	HG-U133A	201797_s_at	163	0.730061	0.0374291	0.409812	0.441915	0.949314	-0.0109517	0.99 [0.71 - 1.39]
GENE	VARS	valyl-tRNA synthetase	None	GSE12417-GPL96	Blood cancer	AML	Overall Survival	AMLCG (1999-2003)	Metzeler	HG-U133A	201796_s_at	163	0.674847	0.00925781	0.152329	-0.583348	0.107428	-0.937132	0.39 [0.13 - 1.23]
GENE	VARS	valyl-tRNA synthetase	None	GSE12417-GPL570	Blood cancer	AML	Overall Survival	AMLCG (2004)	Metzeler	HG-U133_Plus_2	201797_s_at	79	0.683544	0.0518147	-	0.581308	0.141563	0.372001	1.45 [0.88 - 2.38]
GENE	VARS	valyl-tRNA synthetase	None	GSE12417-GPL570	Blood cancer	AML	Overall Survival	AMLCG (2004)	Metzeler	HG-U133_Plus_2	201796_s_at	79	0.658228	0.0384427	0.416933	0.60446	0.977332	0.0238522	1.02 [0.20 - 5.31]
GENE	VARS	valyl-tRNA synthetase	None	GSE5122	Blood cancer	AML	Overall Survival	San Diego	Raponi	HG-U133A	201796_s_at	58	0.586207	0.275027	-	-0.31416	0.881145	-0.0234996	0.98 [0.72 - 1.33]
GENE	VARS	valyl-tRNA synthetase	None	GSE5122	Blood cancer	AML	Overall Survival	San Diego	Raponi	HG-U133A	201797_s_at	58	0.862069	0.0987669	-	-0.668705	0.434454	-0.178109	0.84 [0.54 - 1.31]
GENE	VARS	valyl-tRNA synthetase	None	GSE8970	Blood cancer	AML	Overall Survival	San Diego	Raponi	HG-U133A	201796_s_at	34	0.882353	0.0499307	0.491207	-1.76614	0.338223	-0.19095	0.83 [0.56 - 1.22]
GENE	VARS	valyl-tRNA synthetase	None	GSE8970	Blood cancer	AML	Overall Survival	San Diego	Raponi	HG-U133A	201797_s_at	34	0.117647	0.0888657	-	1.57197	0.318195	0.294727	1.34 [0.75 - 2.40]
GENE	VARS	valyl-tRNA synthetase	None	GSE4475	Blood cancer	B-cell lymphoma	Overall Survival	Berlin (2003-2005)	Hummel	HG-U133A	201796_s_at	158	0.879747	0.106186	-	0.522734	0.295882	0.4073	1.50 [0.70 - 3.23]
GENE	VARS	valyl-tRNA synthetase	None	GSE4475	Blood cancer	B-cell lymphoma	Overall Survival	Berlin (2003-2005)	Hummel	HG-U133A	201797_s_at	158	0.64557	0.353835	-	0.220963	0.453281	0.18495	1.20 [0.74 - 1.95]
GENE	VARS	valyl-tRNA synthetase	None	E-TABM-346	Blood cancer	DLBCL	Overall Survival	GELA (1998-2000)	Jais	HG-U133A	201797_s_at	53	0.773585	0.106586	-	0.635658	0.967814	0.019385	1.02 [0.40 - 2.61]
GENE	VARS	valyl-tRNA synthetase	None	E-TABM-346	Blood cancer	DLBCL	Event Free Survival	GELA (1998-2000)	Jais	HG-U133A	201796_s_at	53	0.811321	0.260676	-	0.45191	0.464376	0.220582	1.25 [0.69 - 2.25]
GENE	VARS	valyl-tRNA synthetase	None	E-TABM-346	Blood cancer	DLBCL	Event Free Survival	GELA (1998-2000)	Jais	HG-U133A	201797_s_at	53	0.792453	0.0144623	0.21228	0.901588	0.641205	0.218789	1.24 [0.50 - 3.12]
GENE	VARS	valyl-tRNA synthetase	None	E-TABM-346	Blood cancer	DLBCL	Overall Survival	GELA (1998-2000)	Jais	HG-U133A	201796_s_at	53	0.830189	0.367568	-	0.410086	0.71563	0.114165	1.12 [0.61 - 2.07]
GENE	VARS	valyl-tRNA synthetase	None	GSE16131-GPL96	Blood cancer	Follicular lymphoma	Overall Survival	NCI (1974-2001)	Dave	HG-U133A	201796_s_at	180	0.388889	0.00613809	0.111113	0.6295	0.123974	0.151036	1.16 [0.96 - 1.41]
GENE	VARS	valyl-tRNA synthetase	None	GSE16131-GPL96	Blood cancer	Follicular lymphoma	Overall Survival	NCI (1974-2001)	Dave	HG-U133A	201797_s_at	180	0.138889	0.0368086	0.405402	-0.542917	0.567302	-0.174144	0.84 [0.46 - 1.53]
GENE	VARS	valyl-tRNA synthetase	None	GSE2658	Blood cancer	Multiple myeloma	Disease Specific Survival	Arkansas	Zhan	HG-U133_Plus_2	201796_s_at	559	0.522361	0.000810633	0.0213588	0.673308	0.167261	0.188944	1.21 [0.92 - 1.58]
GENE	VARS	valyl-tRNA synthetase	None	GSE2658	Blood cancer	Multiple myeloma	Disease Specific Survival	Arkansas	Zhan	HG-U133_Plus_2	201797_s_at	559	0.749553	0.000508456	0.0143746	0.74649	0.0771643	0.410167	1.51 [0.96 - 2.38]
GENE	VARS	valyl-tRNA synthetase	None	GSE4271-GPL96	Brain cancer	Astrocytoma	Overall Survival	MDA	Phillips	HG-U133A	201796_s_at	77	0.844156	0.0510619	-	-0.775724	0.476398	-0.0928999	0.91 [0.71 - 1.18]
GENE	VARS	valyl-tRNA synthetase	None	GSE4271-GPL96	Brain cancer	Astrocytoma	Overall Survival	MDA	Phillips	HG-U133A	201797_s_at	77	0.142857	0.0467051	0.471459	-0.690606	0.428805	-0.182753	0.83 [0.53 - 1.31]
GENE	VARS	valyl-tRNA synthetase	None	GSE7696	Brain cancer	Glioblastoma	Overall Survival	Lausanne	Murat	HG-U133_Plus_2	201797_s_at	70	0.157143	0.00209737	0.0470933	-1.05134	0.0331576	-0.750446	0.47 [0.24 - 0.94]
GENE	VARS	valyl-tRNA synthetase	None	GSE7696	Brain cancer	Glioblastoma	Overall Survival	Lausanne	Murat	HG-U133_Plus_2	201796_s_at	70	0.757143	0.0537752	-	-0.620654	0.210507	-1.24788	0.29 [0.04 - 2.02]
GENE	VARS	valyl-tRNA synthetase	None	MGH-glioma	Brain cancer	Glioma	Overall Survival	CBTTB, MGH, BWH, CH	Nutt	HG-U95A	40414_at	50	0.64	0.111924	-	0.586716	0.744458	0.0566695	1.06 [0.75 - 1.49]
GENE	VARS	valyl-tRNA synthetase	None	GSE4412-GPL96	Brain cancer	Glioma	Overall Survival	UCLA (1996-2003)	Freije	HG-U133A	201796_s_at	74	0.864865	0.0157943	0.22632	-1.57839	0.0427883	-0.370536	0.69 [0.48 - 0.99]
GENE	VARS	valyl-tRNA synthetase	None	GSE4412-GPL96	Brain cancer	Glioma	Overall Survival	UCLA (1996-2003)	Freije	HG-U133A	201797_s_at	74	0.162162	0.00146125	0.0349678	-1.05266	0.00591119	-1.16038	0.31 [0.14 - 0.72]
GENE	VARS	valyl-tRNA synthetase	None	GSE16581	Brain cancer	Meningioma	Overall Survival	UCLA	Lee	HG-U133_Plus_2	201797_s_at	67	0.41791	0.0305268	0.358412	1.97766	0.277176	1.11394	3.05 [0.41 - 22.72]
GENE	VARS	valyl-tRNA synthetase	None	GSE16581	Brain cancer	Meningioma	Overall Survival	UCLA	Lee	HG-U133_Plus_2	201796_s_at	67	0.791045	0.00248331	0.0540501	1.98643	0.00437509	6.10839	449.61 [6.73 - 30019.16]
GENE	VARS	valyl-tRNA synthetase	None	GSE19615	Breast cancer		Distant Metastasis Free Survival	DF/HCC	Li	HG-U133_Plus_2	201797_s_at	115	0.4	0.137801	-	0.934183	0.486243	0.494821	1.64 [0.41 - 6.60]
GENE	VARS	valyl-tRNA synthetase	None	GSE19615	Breast cancer		Distant Metastasis Free Survival	DF/HCC	Li	HG-U133_Plus_2	201796_s_at	115	0.452174	0.0540184	-	1.18363	0.110332	1.13777	3.12 [0.77 - 12.61]
GENE	VARS	valyl-tRNA synthetase	None	GSE3143	Breast cancer		Overall Survival	Duke	Bild	HG-U95A	40414_at	158	0.120253	0.00815262	0.138291	-0.956654	0.713497	-0.183537	0.83 [0.31 - 2.22]
GENE	VARS	valyl-tRNA synthetase	None	GSE7849	Breast cancer		Disease Free Survival	Duke (1990-2001)	Anders	HG-U95A	40414_at	76	0.236842	0.0170248	0.238901	-1.16906	0.131062	-1.40693	0.24 [0.04 - 1.52]
GENE	VARS	valyl-tRNA synthetase	None	GSE12276	Breast cancer		Relapse Free Survival	EMC	Bos	HG-U133_Plus_2	201796_s_at	204	0.240196	0.0754474	-	-0.294011	0.682023	-0.0239259	0.98 [0.87 - 1.09]
GENE	VARS	valyl-tRNA synthetase	None	GSE12276	Breast cancer		Relapse Free Survival	EMC	Bos	HG-U133_Plus_2	201797_s_at	204	0.122549	0.106142	-	0.342429	0.211182	0.221546	1.25 [0.88 - 1.77]
GENE	VARS	valyl-tRNA synthetase	None	GSE6532-GPL570	Breast cancer		Relapse Free Survival	GUYT	Loi	HG-U133_Plus_2	201797_s_at	87	0.482759	0.0046198	0.0889213	-1.10189	0.249652	-0.405451	0.67 [0.33 - 1.33]
GENE	VARS	valyl-tRNA synthetase	None	GSE6532-GPL570	Breast cancer		Relapse Free Survival	GUYT	Loi	HG-U133_Plus_2	201796_s_at	87	0.666667	0.053897	-	0.725063	0.376669	0.591013	1.81 [0.49 - 6.69]
GENE	VARS	valyl-tRNA synthetase	None	GSE6532-GPL570	Breast cancer		Distant Metastasis Free Survival	GUYT	Loi	HG-U133_Plus_2	201796_s_at	87	0.666667	0.053897	-	0.725063	0.376669	0.591013	1.81 [0.49 - 6.69]
GENE	VARS	valyl-tRNA synthetase	None	GSE6532-GPL570	Breast cancer		Distant Metastasis Free Survival	GUYT	Loi	HG-U133_Plus_2	201797_s_at	87	0.482759	0.0046198	0.0889213	-1.10189	0.249652	-0.405451	0.67 [0.33 - 1.33]
GENE	VARS	valyl-tRNA synthetase	None	GSE9195	Breast cancer		Distant Metastasis Free Survival	GUYT2	Loi	HG-U133_Plus_2	201797_s_at	77	0.883117	1.0119e-05	0.000451604	2.27857	0.0083131	1.40952	4.09 [1.44 - 11.66]
GENE	VARS	valyl-tRNA synthetase	None	GSE9195	Breast cancer		Distant Metastasis Free Survival	GUYT2	Loi	HG-U133_Plus_2	201796_s_at	77	0.857143	0.18337	-	-15.2634	0.913521	0.156172	1.17 [0.07 - 19.59]
GENE	VARS	valyl-tRNA synthetase	None	GSE9195	Breast cancer		Relapse Free Survival	GUYT2	Loi	HG-U133_Plus_2	201797_s_at	77	0.883117	2.11999e-06	0.000108607	2.19769	0.00577342	1.29591	3.65 [1.46 - 9.17]
GENE	VARS	valyl-tRNA synthetase	None	GSE9195	Breast cancer		Relapse Free Survival	GUYT2	Loi	HG-U133_Plus_2	201796_s_at	77	0.454545	0.0787843	-	1.10239	0.51289	0.796734	2.22 [0.20 - 24.12]
GENE	VARS	valyl-tRNA synthetase	None	GSE12093	Breast cancer		Distant Metastasis Free Survival	IO, NCI, TUM, CCF (1992-2000)	Zhang	HG-U133A	201797_s_at	136	0.176471	0.169671	-	-0.659412	0.356123	-0.274041	0.76 [0.42 - 1.36]
GENE	VARS	valyl-tRNA synthetase	None	GSE12093	Breast cancer		Distant Metastasis Free Survival	IO, NCI, TUM, CCF (1992-2000)	Zhang	HG-U133A	201796_s_at	136	0.205882	0.0514085	-	-0.890425	0.734067	-0.103618	0.90 [0.50 - 1.64]
GENE	VARS	valyl-tRNA synthetase	None	GSE11121	Breast cancer		Distant Metastasis Free Survival	Mainz (1988-1998)	Schmidt	HG-U133A	201796_s_at	200	0.115	0.0137818	0.204926	-0.898659	0.0726607	-0.414401	0.66 [0.42 - 1.04]
GENE	VARS	valyl-tRNA synthetase	None	GSE11121	Breast cancer		Distant Metastasis Free Survival	Mainz (1988-1998)	Schmidt	HG-U133A	201797_s_at	200	0.895	0.0200129	0.268069	0.843397	0.0610262	0.877888	2.41 [0.96 - 6.03]
GENE	VARS	valyl-tRNA synthetase	None	GSE1378	Breast cancer		Relapse Free Survival	MGH (1987-2000)	Ma	Arcturus 22k	19222	60	0.8	0.115336	-	0.69034	0.585393	0.173215	1.19 [0.64 - 2.22]
GENE	VARS	valyl-tRNA synthetase	None	GSE1379	Breast cancer		Relapse Free Survival	MGH (1987-2000)	Ma	Arcturus 22k	19222	60	0.85	0.0589852	-	0.880917	0.121609	0.554947	1.74 [0.86 - 3.52]
GENE	VARS	valyl-tRNA synthetase	None	GSE2034	Breast cancer		Distant Metastasis Free Survival	Rotterdam (1980-1995)	Wang	HG-U133A	201796_s_at	286	0.730769	0.125744	-	0.313772	0.612005	0.0662657	1.07 [0.83 - 1.38]
GENE	VARS	valyl-tRNA synthetase	None	GSE2034	Breast cancer		Distant Metastasis Free Survival	Rotterdam (1980-1995)	Wang	HG-U133A	201797_s_at	286	0.51049	0.14101	-	0.284855	0.408921	0.239299	1.27 [0.72 - 2.24]
GENE	VARS	valyl-tRNA synthetase	None	GSE1456-GPL96	Breast cancer		Relapse Free Survival	Stockholm (1994-1996)	Pawitan	HG-U133A	201796_s_at	159	0.830189	0.0425841	0.445013	0.705352	0.246662	0.211194	1.24 [0.86 - 1.77]
GENE	VARS	valyl-tRNA synthetase	None	GSE1456-GPL96	Breast cancer		Overall Survival	Stockholm (1994-1996)	Pawitan	HG-U133A	201797_s_at	159	0.622642	0.000204556	0.00655465	1.1505	0.0325226	0.880735	2.41 [1.08 - 5.41]
GENE	VARS	valyl-tRNA synthetase	None	GSE1456-GPL96	Breast cancer		Disease Specific Survival	Stockholm (1994-1996)	Pawitan	HG-U133A	201796_s_at	159	0.830189	0.0228222	0.293914	0.886157	0.142694	0.326278	1.39 [0.90 - 2.14]
GENE	VARS	valyl-tRNA synthetase	None	GSE1456-GPL96	Breast cancer		Relapse Free Survival	Stockholm (1994-1996)	Pawitan	HG-U133A	201797_s_at	159	0.622642	2.48695e-05	0.00101586	1.30908	0.00304635	1.19936	3.32 [1.50 - 7.34]
GENE	VARS	valyl-tRNA synthetase	None	GSE1456-GPL96	Breast cancer		Overall Survival	Stockholm (1994-1996)	Pawitan	HG-U133A	201796_s_at	159	0.113208	0.0509258	-	1.74666	0.201798	0.234275	1.26 [0.88 - 1.81]
GENE	VARS	valyl-tRNA synthetase	None	GSE1456-GPL96	Breast cancer		Disease Specific Survival	Stockholm (1994-1996)	Pawitan	HG-U133A	201797_s_at	159	0.622642	1.84717e-05	0.000777599	1.60464	0.0121888	1.1946	3.30 [1.30 - 8.40]
GENE	VARS	valyl-tRNA synthetase	None	GSE7378	Breast cancer		Disease Free Survival	UCSF	Zhou	U133AAofAv2	201796_s_at	54	0.666667	0.265126	-	0.73332	0.926279	0.106872	1.11 [0.12 - 10.71]
GENE	VARS	valyl-tRNA synthetase	None	GSE7378	Breast cancer		Disease Free Survival	UCSF	Zhou	U133AAofAv2	201797_s_at	54	0.888889	0.133017	-	1.04273	0.935955	0.0475606	1.05 [0.33 - 3.35]
GENE	VARS	valyl-tRNA synthetase	None	E-TABM-158	Breast cancer		Relapse Free Survival	UCSF, CPMC (1989-1997)	Chin	HG-U133A	201796_s_at	117	0.888889	0.199047	-	-0.755695	0.927923	0.052148	1.05 [0.34 - 3.26]
GENE	VARS	valyl-tRNA synthetase	None	E-TABM-158	Breast cancer		Disease Specific Survival	UCSF, CPMC (1989-1997)	Chin	HG-U133A	201796_s_at	117	0.811966	0.295445	-	0.452417	0.95067	0.0425345	1.04 [0.27 - 4.02]
GENE	VARS	valyl-tRNA synthetase	None	E-TABM-158	Breast cancer		Distant Metastasis Free Survival	UCSF, CPMC (1989-1997)	Chin	HG-U133A	201796_s_at	117	0.461538	0.259888	-	-0.437949	0.909956	-0.0832211	0.92 [0.22 - 3.89]
GENE	VARS	valyl-tRNA synthetase	None	E-TABM-158	Breast cancer		Overall Survival	UCSF, CPMC (1989-1997)	Chin	HG-U133A	201796_s_at	117	0.888889	0.199047	-	-0.755695	0.927923	0.052148	1.05 [0.34 - 3.26]
GENE	VARS	valyl-tRNA synthetase	None	E-TABM-158	Breast cancer		Relapse Free Survival	UCSF, CPMC (1989-1997)	Chin	HG-U133A	201797_s_at	117	0.803419	0.0501503	-	0.671668	0.845191	0.0525715	1.05 [0.62 - 1.79]
GENE	VARS	valyl-tRNA synthetase	None	E-TABM-158	Breast cancer		Disease Specific Survival	UCSF, CPMC (1989-1997)	Chin	HG-U133A	201797_s_at	117	0.111111	0.10481	-	-0.730621	0.478179	-0.22584	0.80 [0.43 - 1.49]
GENE	VARS	valyl-tRNA synthetase	None	E-TABM-158	Breast cancer		Overall Survival	UCSF, CPMC (1989-1997)	Chin	HG-U133A	201797_s_at	117	0.803419	0.0501503	-	0.671668	0.845191	0.0525715	1.05 [0.62 - 1.79]
GENE	VARS	valyl-tRNA synthetase	None	E-TABM-158	Breast cancer		Distant Metastasis Free Survival	UCSF, CPMC (1989-1997)	Chin	HG-U133A	201797_s_at	117	0.846154	0.111908	-	0.684118	0.785806	0.0913394	1.10 [0.57 - 2.12]
GENE	VARS	valyl-tRNA synthetase	None	GSE3494-GPL96	Breast cancer		Disease Specific Survival	Uppsala (1987-1989)	Miller	HG-U133A	201797_s_at	236	0.317797	0.00031348	0.00948962	1.43371	0.0111287	1.08188	2.95 [1.28 - 6.80]
GENE	VARS	valyl-tRNA synthetase	None	GSE3494-GPL96	Breast cancer		Disease Specific Survival	Uppsala (1987-1989)	Miller	HG-U133A	201796_s_at	236	0.131356	0.127345	-	0.772616	0.582622	0.0929862	1.10 [0.79 - 1.53]
GENE	VARS	valyl-tRNA synthetase	None	GSE4922-GPL96	Breast cancer		Disease Free Survival	Uppsala (1987-1989)	Ivshina	HG-U133A	201796_s_at	249	0.690763	0.0149341	0.217305	-0.608949	0.540028	-0.0835275	0.92 [0.70 - 1.20]
GENE	VARS	valyl-tRNA synthetase	None	GSE4922-GPL96	Breast cancer		Disease Free Survival	Uppsala (1987-1989)	Ivshina	HG-U133A	201797_s_at	249	0.317269	5.28272e-05	0.00199103	1.11989	0.00620652	0.914165	2.49 [1.30 - 4.80]
GENE	VARS	valyl-tRNA synthetase	None	GSE2990	Breast cancer		Relapse Free Survival	Uppsala, Oxford	Sotiriou	HG-U133A	201797_s_at	125	0.888	0.0335765	0.381779	-1.22457	0.985888	0.0043092	1.00 [0.62 - 1.62]
GENE	VARS	valyl-tRNA synthetase	None	GSE2990	Breast cancer		Distant Metastasis Free Survival	Uppsala, Oxford	Sotiriou	HG-U133A	201797_s_at	54	0.111111	0.0269323	0.329376	-1.41771	0.69006	-0.114437	0.89 [0.51 - 1.57]
GENE	VARS	valyl-tRNA synthetase	None	GSE2990	Breast cancer		Relapse Free Survival	Uppsala, Oxford	Sotiriou	HG-U133A	201796_s_at	62	0.564516	0.236964	-	-0.591118	0.601146	-0.10962	0.90 [0.59 - 1.35]
GENE	VARS	valyl-tRNA synthetase	None	GSE2990	Breast cancer		Distant Metastasis Free Survival	Uppsala, Oxford	Sotiriou	HG-U133A	201796_s_at	125	0.544	0.0506207	-	-0.797278	0.242918	-0.956312	0.38 [0.08 - 1.91]
GENE	VARS	valyl-tRNA synthetase	None	GSE2990	Breast cancer		Relapse Free Survival	Uppsala, Oxford	Sotiriou	HG-U133A	201797_s_at	62	0.112903	0.11182	-	-0.989322	0.660843	-0.105888	0.90 [0.56 - 1.44]
GENE	VARS	valyl-tRNA synthetase	None	GSE2990	Breast cancer		Relapse Free Survival	Uppsala, Oxford	Sotiriou	HG-U133A	201796_s_at	125	0.544	0.0062619	0.112852	-0.851053	0.0859963	-1.09215	0.34 [0.10 - 1.17]
GENE	VARS	valyl-tRNA synthetase	None	GSE2990	Breast cancer		Distant Metastasis Free Survival	Uppsala, Oxford	Sotiriou	HG-U133A	201797_s_at	125	0.56	0.0133551	0.200249	0.970414	0.134678	0.446627	1.56 [0.87 - 2.81]
GENE	VARS	valyl-tRNA synthetase	None	GSE2990	Breast cancer		Distant Metastasis Free Survival	Uppsala, Oxford	Sotiriou	HG-U133A	201796_s_at	54	0.518519	0.28322	-	-0.65415	0.662206	-0.110947	0.89 [0.54 - 1.47]
GENE	VARS	valyl-tRNA synthetase	None	GSE7390	Breast cancer		Distant Metastasis Free Survival	Uppsala, Oxford, Stockholm, IGR, GUYT, CRH (1980-1998)	Desmedt	HG-U133A	201796_s_at	198	0.646465	0.207295	-	0.323305	0.875004	0.0169491	1.02 [0.82 - 1.26]
GENE	VARS	valyl-tRNA synthetase	None	GSE7390	Breast cancer		Relapse Free Survival	Uppsala, Oxford, Stockholm, IGR, GUYT, CRH (1980-1998)	Desmedt	HG-U133A	201797_s_at	198	0.136364	0.00477371	0.091252	1.22697	0.0660402	0.277494	1.32 [0.98 - 1.77]
GENE	VARS	valyl-tRNA synthetase	None	GSE7390	Breast cancer		Overall Survival	Uppsala, Oxford, Stockholm, IGR, GUYT, CRH (1980-1998)	Desmedt	HG-U133A	201796_s_at	198	0.646465	0.154934	-	0.381998	0.741671	0.0372182	1.04 [0.83 - 1.30]
GENE	VARS	valyl-tRNA synthetase	None	GSE7390	Breast cancer		Distant Metastasis Free Survival	Uppsala, Oxford, Stockholm, IGR, GUYT, CRH (1980-1998)	Desmedt	HG-U133A	201797_s_at	198	0.156566	0.00827455	0.139868	1.43811	0.119946	0.289926	1.34 [0.93 - 1.93]
GENE	VARS	valyl-tRNA synthetase	None	GSE7390	Breast cancer		Overall Survival	Uppsala, Oxford, Stockholm, IGR, GUYT, CRH (1980-1998)	Desmedt	HG-U133A	201797_s_at	198	0.40404	0.0110082	0.173521	0.750572	0.156675	0.280968	1.32 [0.90 - 1.95]
GENE	VARS	valyl-tRNA synthetase	None	GSE7390	Breast cancer		Relapse Free Survival	Uppsala, Oxford, Stockholm, IGR, GUYT, CRH (1980-1998)	Desmedt	HG-U133A	201796_s_at	198	0.646465	0.105263	-	0.345851	0.758674	0.027563	1.03 [0.86 - 1.23]
GENE	VARS	valyl-tRNA synthetase	None	GSE12945	Colorectal cancer		Overall Survival	Berlin	Staub	HG-U133A	201797_s_at	62	0.83871	0.293864	-	0.687115	0.853145	-0.104236	0.90 [0.30 - 2.72]
GENE	VARS	valyl-tRNA synthetase	None	GSE12945	Colorectal cancer		Disease Free Survival	Berlin	Staub	HG-U133A	201796_s_at	51	0.411765	0.0534067	-	15.9432	0.591835	1.15291	3.17 [0.05 - 214.30]
GENE	VARS	valyl-tRNA synthetase	None	GSE12945	Colorectal cancer		Overall Survival	Berlin	Staub	HG-U133A	201796_s_at	62	0.854839	0.129698	-	-15.2892	0.767615	-0.373596	0.69 [0.06 - 8.20]
GENE	VARS	valyl-tRNA synthetase	None	GSE12945	Colorectal cancer		Disease Free Survival	Berlin	Staub	HG-U133A	201797_s_at	51	0.27451	0.0911539	-	-1.42071	0.341513	-0.931498	0.39 [0.06 - 2.69]
GENE	VARS	valyl-tRNA synthetase	None	GSE17536	Colorectal cancer		Disease Specific Survival	MCC	Smith	HG-U133_Plus_2	201797_s_at	177	0.887006	0.0848459	-	-0.993275	0.591927	-0.171983	0.84 [0.45 - 1.58]
GENE	VARS	valyl-tRNA synthetase	None	GSE17536	Colorectal cancer		Disease Specific Survival	MCC	Smith	HG-U133_Plus_2	201796_s_at	177	0.107345	0.0185187	0.253716	-0.805102	0.100211	-0.890504	0.41 [0.14 - 1.19]
GENE	VARS	valyl-tRNA synthetase	None	GSE17536	Colorectal cancer		Overall Survival	MCC	Smith	HG-U133_Plus_2	201797_s_at	177	0.672316	0.119018	-	0.371345	0.739819	0.0935665	1.10 [0.63 - 1.91]
GENE	VARS	valyl-tRNA synthetase	None	GSE17536	Colorectal cancer		Overall Survival	MCC	Smith	HG-U133_Plus_2	201796_s_at	177	0.898305	0.0444144	0.456934	-1.13467	0.2391	-0.554888	0.57 [0.23 - 1.45]
GENE	VARS	valyl-tRNA synthetase	None	GSE17536	Colorectal cancer		Disease Free Survival	MCC	Smith	HG-U133_Plus_2	201797_s_at	145	0.896552	0.0569996	-	-1.71432	0.409938	-0.344983	0.71 [0.31 - 1.61]
GENE	VARS	valyl-tRNA synthetase	None	GSE17536	Colorectal cancer		Disease Free Survival	MCC	Smith	HG-U133_Plus_2	201796_s_at	145	0.834483	0.049447	0.488297	-1.33096	0.266618	-0.775864	0.46 [0.12 - 1.81]
GENE	VARS	valyl-tRNA synthetase	None	GSE14333	Colorectal cancer		Disease Free Survival	Melbourne	Jorissen	HG-U133_Plus_2	201797_s_at	226	0.110619	0.0705693	-	-0.657083	0.102446	-0.470857	0.62 [0.35 - 1.10]
GENE	VARS	valyl-tRNA synthetase	None	GSE14333	Colorectal cancer		Disease Free Survival	Melbourne	Jorissen	HG-U133_Plus_2	201796_s_at	226	0.659292	0.00536342	0.100004	-1.02999	0.0596966	-0.20591	0.81 [0.66 - 1.01]
GENE	VARS	valyl-tRNA synthetase	None	GSE17537	Colorectal cancer		Disease Specific Survival	VMC	Smith	HG-U133_Plus_2	201796_s_at	49	0.102041	0.000201851	0.00647913	-2.2241	0.0277763	-1.34959	0.26 [0.08 - 0.86]
GENE	VARS	valyl-tRNA synthetase	None	GSE17537	Colorectal cancer		Overall Survival	VMC	Smith	HG-U133_Plus_2	201797_s_at	55	0.2	0.376075	-	0.54783	0.879501	0.0483505	1.05 [0.56 - 1.96]
GENE	VARS	valyl-tRNA synthetase	None	GSE17537	Colorectal cancer		Overall Survival	VMC	Smith	HG-U133_Plus_2	201796_s_at	55	0.309091	0.00120148	0.0297149	-1.3552	0.05328	-1.0475	0.35 [0.12 - 1.01]
GENE	VARS	valyl-tRNA synthetase	None	GSE17537	Colorectal cancer		Disease Free Survival	VMC	Smith	HG-U133_Plus_2	201797_s_at	55	0.381818	0.0908208	-	0.912538	0.401619	0.333999	1.40 [0.64 - 3.05]
GENE	VARS	valyl-tRNA synthetase	None	GSE17537	Colorectal cancer		Disease Specific Survival	VMC	Smith	HG-U133_Plus_2	201797_s_at	49	0.204082	0.267497	-	1.10197	0.852446	0.0837053	1.09 [0.45 - 2.63]
GENE	VARS	valyl-tRNA synthetase	None	GSE17537	Colorectal cancer		Disease Free Survival	VMC	Smith	HG-U133_Plus_2	201796_s_at	55	0.309091	0.0111751	0.175483	-1.18712	0.0213915	-1.54021	0.21 [0.06 - 0.80]
GENE	VARS	valyl-tRNA synthetase	None	GSE22138	Eye cancer	Uveal melanoma	Distant Metastasis Free Survival	BRCIC	Laurent	HG-U133_Plus_2	201797_s_at	63	0.412698	0.0272628	0.332119	0.810932	0.367273	0.152972	1.17 [0.84 - 1.63]
GENE	VARS	valyl-tRNA synthetase	None	GSE22138	Eye cancer	Uveal melanoma	Distant Metastasis Free Survival	BRCIC	Laurent	HG-U133_Plus_2	201796_s_at	63	0.52381	0.0665376	-	-0.633905	0.475682	0.355283	1.43 [0.54 - 3.79]
GENE	VARS	valyl-tRNA synthetase	None	GSE2837	Head and neck cancer	Squamous cell carcinoma	Relapse Free Survival	VUMC, VAMC, UTMDACC (1992-2005)	Chung	U133_X3P	g5454157_3p_a_at	28	0.392857	0.030307	0.356685	1.33935	0.330381	0.419645	1.52 [0.65 - 3.54]
GENE	VARS	valyl-tRNA synthetase	None	GSE2837	Head and neck cancer	Squamous cell carcinoma	Relapse Free Survival	VUMC, VAMC, UTMDACC (1992-2005)	Chung	U133_X3P	Hs.159637.0.S1_3p_a_at	28	0.142857	0.0685508	-	-1.19105	0.362788	-1.393	0.25 [0.01 - 4.99]
GENE	VARS	valyl-tRNA synthetase	None	jacob-00182-CANDF	Lung cancer	Adenocarcinoma	Overall Survival	CAN/DF	Shedden	HG-U133A	201797_s_at	82	0.878049	0.165951	-	0.626573	0.555446	0.340381	1.41 [0.45 - 4.36]
GENE	VARS	valyl-tRNA synthetase	None	jacob-00182-CANDF	Lung cancer	Adenocarcinoma	Overall Survival	CAN/DF	Shedden	HG-U133A	201796_s_at	82	0.890244	0.301801	-	0.502011	0.650417	0.241262	1.27 [0.45 - 3.61]
GENE	VARS	valyl-tRNA synthetase	None	HARVARD-LC	Lung cancer	Adenocarcinoma	Overall Survival	Harvard	Beer	HG-U95A	40414_at	84	0.154762	0.0194556	0.262768	1.18824	0.178868	0.680966	1.98 [0.73 - 5.33]
GENE	VARS	valyl-tRNA synthetase	None	jacob-00182-HLM	Lung cancer	Adenocarcinoma	Overall Survival	HLM	Shedden	HG-U133A	201797_s_at	79	0.886076	0.19465	-	-0.602599	0.538596	-0.218728	0.80 [0.40 - 1.61]
GENE	VARS	valyl-tRNA synthetase	None	jacob-00182-HLM	Lung cancer	Adenocarcinoma	Overall Survival	HLM	Shedden	HG-U133A	201796_s_at	79	0.303797	0.0745334	-	-0.479608	0.314258	-0.389555	0.68 [0.32 - 1.45]
GENE	VARS	valyl-tRNA synthetase	None	MICHIGAN-LC	Lung cancer	Adenocarcinoma	Overall Survival	Michigan (1994-2000)	Beer	HuGeneFL	X59303_s_at	86	0.418605	0.332792	-	-0.396213	0.516207	-0.400069	0.67 [0.20 - 2.24]
GENE	VARS	valyl-tRNA synthetase	None	jacob-00182-MSK	Lung cancer	Adenocarcinoma	Overall Survival	MSK	Shedden	HG-U133A	201796_s_at	104	0.365385	0.110832	-	-0.524037	0.751646	0.183253	1.20 [0.39 - 3.74]
GENE	VARS	valyl-tRNA synthetase	None	jacob-00182-MSK	Lung cancer	Adenocarcinoma	Overall Survival	MSK	Shedden	HG-U133A	201797_s_at	104	0.769231	0.0293466	0.349066	0.748778	0.424957	0.343809	1.41 [0.61 - 3.28]
GENE	VARS	valyl-tRNA synthetase	None	GSE13213	Lung cancer	Adenocarcinoma	Overall Survival	Nagoya (1995-1999, 2002-2004)	Tomida	G4112F	A_23_P258714	117	0.692308	0.0280393	0.338503	0.62953	0.414481	0.237846	1.27 [0.72 - 2.25]
GENE	VARS	valyl-tRNA synthetase	None	GSE31210	Lung cancer	Adenocarcinoma	Overall Survival	NCCRI	Okayama	HG-U133_Plus_2	201797_s_at	204	0.230392	0.0221955	0.288269	1.52313	0.13067	0.764808	2.15 [0.80 - 5.79]
GENE	VARS	valyl-tRNA synthetase	None	GSE31210	Lung cancer	Adenocarcinoma	Relapse Free Survival	NCCRI	Okayama	HG-U133_Plus_2	201797_s_at	204	0.230392	0.00620493	0.112053	1.21024	0.00601739	1.00368	2.73 [1.33 - 5.58]
GENE	VARS	valyl-tRNA synthetase	None	GSE31210	Lung cancer	Adenocarcinoma	Overall Survival	NCCRI	Okayama	HG-U133_Plus_2	201796_s_at	204	0.764706	0.0125174	0.19091	0.902224	0.193773	0.537572	1.71 [0.76 - 3.85]
GENE	VARS	valyl-tRNA synthetase	None	GSE31210	Lung cancer	Adenocarcinoma	Relapse Free Survival	NCCRI	Okayama	HG-U133_Plus_2	201796_s_at	204	0.720588	0.0258382	0.320187	0.613383	0.226182	0.385097	1.47 [0.79 - 2.74]
GENE	VARS	valyl-tRNA synthetase	None	jacob-00182-UM	Lung cancer	Adenocarcinoma	Overall Survival	UM	Shedden	HG-U133A	201797_s_at	178	0.162921	0.0356756	0.397248	0.659175	0.998796	0.000473839	1.00 [0.54 - 1.85]
GENE	VARS	valyl-tRNA synthetase	None	jacob-00182-UM	Lung cancer	Adenocarcinoma	Overall Survival	UM	Shedden	HG-U133A	201796_s_at	178	0.719101	0.0264492	0.32534	0.4707	0.161098	0.509571	1.66 [0.82 - 3.39]
GENE	VARS	valyl-tRNA synthetase	None	GSE3141	Lung cancer	NSCLC	Overall Survival	Duke	Bild	HG-U133_Plus_2	201796_s_at	111	0.441441	0.0124773	0.190458	0.686069	0.126554	0.24468	1.28 [0.93 - 1.75]
GENE	VARS	valyl-tRNA synthetase	None	GSE3141	Lung cancer	NSCLC	Overall Survival	Duke	Bild	HG-U133_Plus_2	201797_s_at	111	0.567568	0.000638819	0.0174585	0.880268	0.0263784	0.715265	2.04 [1.09 - 3.84]
GENE	VARS	valyl-tRNA synthetase	None	GSE14814	Lung cancer	NSCLC	Disease Specific Survival	JRB.10	Zhu	HG-U133A	201797_s_at	90	0.811111	0.0223631	0.289786	0.921349	0.396107	0.283315	1.33 [0.69 - 2.55]
GENE	VARS	valyl-tRNA synthetase	None	GSE14814	Lung cancer	NSCLC	Overall Survival	JRB.10	Zhu	HG-U133A	201797_s_at	90	0.811111	0.00133182	0.0323763	1.07553	0.100108	0.463326	1.59 [0.91 - 2.76]
GENE	VARS	valyl-tRNA synthetase	None	GSE14814	Lung cancer	NSCLC	Overall Survival	JRB.10	Zhu	HG-U133A	201796_s_at	90	0.133333	0.332671	-	0.50797	0.642885	0.305809	1.36 [0.37 - 4.95]
GENE	VARS	valyl-tRNA synthetase	None	GSE14814	Lung cancer	NSCLC	Disease Specific Survival	JRB.10	Zhu	HG-U133A	201796_s_at	90	0.888889	0.112443	-	0.763126	0.304242	0.780738	2.18 [0.49 - 9.68]
GENE	VARS	valyl-tRNA synthetase	None	GSE4716-GPL3694	Lung cancer	NSCLC	Overall Survival	Nagoya (1995-1996)	Tomida	GF200	380	50	0.86	0.0116037	0.180474	1.27502	0.103752	0.614673	1.85 [0.88 - 3.88]
GENE	VARS	valyl-tRNA synthetase	None	GSE8894	Lung cancer	NSCLC	Relapse Free Survival	Seoul (1995-2005)	Lee	HG-U133_Plus_2	201796_s_at	138	0.34058	0.103565	-	0.436712	0.397104	0.151785	1.16 [0.82 - 1.65]
GENE	VARS	valyl-tRNA synthetase	None	GSE8894	Lung cancer	NSCLC	Relapse Free Survival	Seoul (1995-2005)	Lee	HG-U133_Plus_2	201797_s_at	138	0.282609	0.0270811	0.330613	0.66874	0.0921208	0.251324	1.29 [0.96 - 1.72]
GENE	VARS	valyl-tRNA synthetase	None	GSE4573	Lung cancer	Squamous cell carcinoma	Overall Survival	Michigan (1991-2002)	Raponi	HG-U133A	201796_s_at	129	0.116279	0.290687	-	0.450568	0.54427	0.103051	1.11 [0.79 - 1.55]
GENE	VARS	valyl-tRNA synthetase	None	GSE4573	Lung cancer	Squamous cell carcinoma	Overall Survival	Michigan (1991-2002)	Raponi	HG-U133A	201797_s_at	129	0.782946	0.252778	-	-0.375924	0.778808	0.1141	1.12 [0.51 - 2.49]
GENE	VARS	valyl-tRNA synthetase	None	GSE17710	Lung cancer	Squamous cell carcinoma	Overall Survival	UNC	Wilkerson	Agilent-UNC-custom-4X44K	11382	56	0.892857	0.174489	-	-0.972982	0.764461	-0.0926252	0.91 [0.50 - 1.67]
GENE	VARS	valyl-tRNA synthetase	None	GSE17710	Lung cancer	Squamous cell carcinoma	Relapse Free Survival	UNC	Wilkerson	Agilent-UNC-custom-4X44K	11382	56	0.5	0.219726	-	0.415577	0.43284	0.240119	1.27 [0.70 - 2.32]
GENE	VARS	valyl-tRNA synthetase	None	GSE9891	Ovarian cancer		Overall Survival	AOCS, RBH, WH, NKI-AVL (1992-2006)	Tothill	HG-U133_Plus_2	201797_s_at	278	0.442446	0.20455	-	0.245087	0.69441	0.0570862	1.06 [0.80 - 1.41]
GENE	VARS	valyl-tRNA synthetase	None	GSE9891	Ovarian cancer		Overall Survival	AOCS, RBH, WH, NKI-AVL (1992-2006)	Tothill	HG-U133_Plus_2	201796_s_at	278	0.802158	0.0380689	0.414319	-0.500065	0.138502	-0.346333	0.71 [0.45 - 1.12]
GENE	VARS	valyl-tRNA synthetase	None	DUKE-OC	Ovarian cancer		Overall Survival	Duke	Bild	HG-U133A	201796_s_at	133	0.135338	0.0238729	0.30323	0.837442	0.408944	0.127156	1.14 [0.84 - 1.54]
GENE	VARS	valyl-tRNA synthetase	None	DUKE-OC	Ovarian cancer		Overall Survival	Duke	Bild	HG-U133A	201797_s_at	133	0.684211	0.0998291	-	0.405975	0.659802	0.0619641	1.06 [0.81 - 1.40]
GENE	VARS	valyl-tRNA synthetase	None	GSE8841	Ovarian cancer		Overall Survival	Milan (1992-2003)	Marchini	G4100A	16948	81	0.148148	0.114604	-	15.2631	0.0414087	1.30807	3.70 [1.05 - 13.00]
GENE	VARS	valyl-tRNA synthetase	None	GSE26712	Ovarian cancer		Disease Free Survival	MSKCC (1990-2003)	Bonome	HG-U133_Plus_2	201797_s_at	185	0.697297	0.0441397	0.455163	-0.353677	0.373968	-0.108757	0.90 [0.71 - 1.14]
GENE	VARS	valyl-tRNA synthetase	None	GSE26712	Ovarian cancer		Disease Free Survival	MSKCC (1990-2003)	Bonome	HG-U133_Plus_2	201796_s_at	185	0.572973	0.0702477	-	-0.30086	0.233613	-0.35623	0.70 [0.39 - 1.26]
GENE	VARS	valyl-tRNA synthetase	None	GSE26712	Ovarian cancer		Overall Survival	MSKCC (1990-2003)	Bonome	HG-U133_Plus_2	201796_s_at	185	0.572973	0.00692969	0.122064	-0.49956	0.0469153	-0.688963	0.50 [0.25 - 0.99]
GENE	VARS	valyl-tRNA synthetase	None	GSE26712	Ovarian cancer		Overall Survival	MSKCC (1990-2003)	Bonome	HG-U133_Plus_2	201797_s_at	185	0.691892	0.0246242	0.309782	-0.436605	0.180775	-0.183784	0.83 [0.64 - 1.09]
GENE	VARS	valyl-tRNA synthetase	None	GSE17260	Ovarian cancer		Progression Free Survival	Niigata (1997-2008)	Yoshihara	G4112A	A_23_P258714	110	0.8	0.371388	-	-0.262443	0.784227	-0.0692382	0.93 [0.57 - 1.53]
GENE	VARS	valyl-tRNA synthetase	None	GSE17260	Ovarian cancer		Overall Survival	Niigata (1997-2008)	Yoshihara	G4112A	A_23_P258714	110	0.8	0.104758	-	-0.698438	0.184476	-0.414584	0.66 [0.36 - 1.22]
GENE	VARS	valyl-tRNA synthetase	None	GSE14764	Ovarian cancer		Overall Survival	TOC	Denkert	HG-U133A	201796_s_at	80	0.15	0.057108	-	1.74623	0.202352	0.231934	1.26 [0.88 - 1.80]
GENE	VARS	valyl-tRNA synthetase	None	GSE14764	Ovarian cancer		Overall Survival	TOC	Denkert	HG-U133A	201797_s_at	80	0.8125	0.0720451	-	0.845903	0.697262	0.165148	1.18 [0.51 - 2.71]
GENE	VARS	valyl-tRNA synthetase	None	GSE16560	Prostate cancer		Overall Survival	Sweden (1977-1999)	Sboner	6K DASL	DAP2_2966	281	0.729537	0.10613	-	0.245477	0.473384	0.0847012	1.09 [0.86 - 1.37]
GENE	VARS	valyl-tRNA synthetase	None	GSE19234	Skin cancer	Melanoma	Overall Survival	NYU	Bogunovic	HG-U133_Plus_2	201796_s_at	38	0.868421	0.220483	-	0.681944	0.409478	0.361391	1.44 [0.61 - 3.39]
GENE	VARS	valyl-tRNA synthetase	None	GSE19234	Skin cancer	Melanoma	Overall Survival	NYU	Bogunovic	HG-U133_Plus_2	201797_s_at	38	0.736842	0.0129062	0.19527	1.2377	0.113437	0.965973	2.63 [0.79 - 8.69]
GENE	VARS	valyl-tRNA synthetase	None	GSE30929	Soft tissue cancer	Liposarcoma	Distant Recurrence Free Survival	MSKCC (1993-2008)	Gobble	HG-U133A	201797_s_at	140	0.821429	1.94608e-08	1.38542e-06	1.62789	0.000153687	1.33748	3.81 [1.91 - 7.61]
GENE	VARS	valyl-tRNA synthetase	None	GSE30929	Soft tissue cancer	Liposarcoma	Distant Recurrence Free Survival	MSKCC (1993-2008)	Gobble	HG-U133A	201796_s_at	140	0.107143	0.207877	-	0.881751	0.77718	0.206387	1.23 [0.29 - 5.13]

## Sheet: HSD17B8
TYPE	ID_NAME	ID_DESCRIPTION	DATA_POSTPROCESSING	DATASET	CANCER TYPE	SUBTYPE	ENDPOINT	COHORT	CONTRIBUTOR	ARRAY TYPE	PROBE ID	N	CUTPOINT	MINIMUM P-VALUE	CORRECTED P-VALUE	ln(HR-high / HR-low)	COX P-VALUE	ln(HR)	HR [95% CI-low CI-upp]
GENE	HSD17B8	hydroxysteroid (17-beta) dehydrogenase 8	None	GSE13507	Bladder cancer		Overall Survival	CNUH	Kim	Human-6 v2	ILMN_1715324	165	0.745455	0.0736676	-	0.466371	0.212154	0.204913	1.23 [0.89 - 1.69]
GENE	HSD17B8	hydroxysteroid (17-beta) dehydrogenase 8	None	GSE13507	Bladder cancer	Transitional cell carcinoma	Disease Specific Survival	CNUH	Kim	Human-6 v2	ILMN_1715324	165	0.551515	0.0683912	-	0.644709	0.420925	0.203534	1.23 [0.75 - 2.01]
GENE	HSD17B8	hydroxysteroid (17-beta) dehydrogenase 8	None	MGH-glioma	Brain cancer	Glioma	Overall Survival	CBTTB, MGH, BWH, CH	Nutt	HG-U95A	41440_at	50	0.52	0.0211571	0.278767	-0.818723	0.302317	-0.678706	0.51 [0.14 - 1.84]
GENE	HSD17B8	hydroxysteroid (17-beta) dehydrogenase 8	None	GSE3143	Breast cancer		Overall Survival	Duke	Bild	HG-U95A	41440_at	158	0.348101	0.00279066	0.0594152	-0.824281	0.00277337	-0.896083	0.41 [0.23 - 0.73]
GENE	HSD17B8	hydroxysteroid (17-beta) dehydrogenase 8	None	GSE7849	Breast cancer		Disease Free Survival	Duke (1990-2001)	Anders	HG-U95A	41440_at	76	0.789474	0.0120518	0.185625	1.22264	0.584769	0.334789	1.40 [0.42 - 4.64]
GENE	HSD17B8	hydroxysteroid (17-beta) dehydrogenase 8	None	GSE1378	Breast cancer		Relapse Free Survival	MGH (1987-2000)	Ma	Arcturus 22k	3942	60	0.666667	0.324761	-	0.382713	0.782669	-0.0582806	0.94 [0.62 - 1.43]
GENE	HSD17B8	hydroxysteroid (17-beta) dehydrogenase 8	None	GSE1379	Breast cancer		Relapse Free Survival	MGH (1987-2000)	Ma	Arcturus 22k	3942	60	0.45	0.143593	-	0.575414	0.967071	0.0112172	1.01 [0.59 - 1.72]
GENE	HSD17B8	hydroxysteroid (17-beta) dehydrogenase 8	None	GSE7378	Breast cancer		Disease Free Survival	UCSF	Zhou	U133AAofAv2	213540_at	54	0.148148	0.171438	-	15.3464	0.573874	0.253094	1.29 [0.53 - 3.11]
GENE	HSD17B8	hydroxysteroid (17-beta) dehydrogenase 8	None	HARVARD-LC	Lung cancer	Adenocarcinoma	Overall Survival	Harvard	Beer	HG-U95A	41440_at	84	0.214286	0.0323292	0.372355	-0.672992	0.418444	-0.254776	0.78 [0.42 - 1.44]
GENE	HSD17B8	hydroxysteroid (17-beta) dehydrogenase 8	None	MICHIGAN-LC	Lung cancer	Adenocarcinoma	Overall Survival	Michigan (1994-2000)	Beer	HuGeneFL	D82061_at	86	0.813953	0.0573079	-	-1.72293	0.250124	-0.376043	0.69 [0.36 - 1.30]
GENE	HSD17B8	hydroxysteroid (17-beta) dehydrogenase 8	None	GSE13213	Lung cancer	Adenocarcinoma	Overall Survival	Nagoya (1995-1999, 2002-2004)	Tomida	G4112F	A_23_P81973	117	0.367521	0.195077	-	-0.372148	0.883714	-0.0330816	0.97 [0.62 - 1.51]
GENE	HSD17B8	hydroxysteroid (17-beta) dehydrogenase 8	None	GSE11117	Lung cancer	NSCLC	Overall Survival	Basel (2002-2005)	Baty	Novachip human 34.5k	H300008630	41	0.829268	0.0679032	-	0.862812	0.917964	0.037164	1.04 [0.51 - 2.11]
GENE	HSD17B8	hydroxysteroid (17-beta) dehydrogenase 8	None	GSE17710	Lung cancer	Squamous cell carcinoma	Overall Survival	UNC	Wilkerson	Agilent-UNC-custom-4X44K	25488	56	0.892857	0.0859239	-	-1.57824	0.171832	-0.416399	0.66 [0.36 - 1.20]
GENE	HSD17B8	hydroxysteroid (17-beta) dehydrogenase 8	None	GSE17710	Lung cancer	Squamous cell carcinoma	Relapse Free Survival	UNC	Wilkerson	Agilent-UNC-custom-4X44K	25488	56	0.482143	0.0970786	-	-0.564294	0.325344	-0.301656	0.74 [0.41 - 1.35]
GENE	HSD17B8	hydroxysteroid (17-beta) dehydrogenase 8	None	GSE17260	Ovarian cancer		Progression Free Survival	Niigata (1997-2008)	Yoshihara	G4112A	A_23_P81973	110	0.236364	0.244994	-	0.319853	0.990674	-0.00191752	1.00 [0.72 - 1.38]
GENE	HSD17B8	hydroxysteroid (17-beta) dehydrogenase 8	None	GSE17260	Ovarian cancer		Overall Survival	Niigata (1997-2008)	Yoshihara	G4112A	A_23_P81973	110	0.109091	0.0579157	-	-0.730612	0.477771	-0.152962	0.86 [0.56 - 1.31]
GENE	HSD17B8	hydroxysteroid (17-beta) dehydrogenase 8	None	GSE16560	Prostate cancer		Overall Survival	Sweden (1977-1999)	Sboner	6K DASL	DAP2_2913	281	0.177936	0.0199895	0.267847	0.476967	0.114553	0.128092	1.14 [0.97 - 1.33]

## Sheet: RGL2
TYPE	ID_NAME	ID_DESCRIPTION	DATA_POSTPROCESSING	DATASET	CANCER TYPE	SUBTYPE	ENDPOINT	COHORT	CONTRIBUTOR	ARRAY TYPE	PROBE ID	N	CUTPOINT	MINIMUM P-VALUE	CORRECTED P-VALUE	ln(HR-high / HR-low)	COX P-VALUE	ln(HR)	HR [95% CI-low CI-upp]
GENE	RGL2	ral guanine nucleotide dissociation stimulator-like 2	None	GSE5287	Bladder cancer		Overall Survival	Aarhus (1995-2004)	Als	HG-U133A	209110_s_at	30	0.6	0.0698775	-	-0.762818	0.132449	-0.775614	0.46 [0.17 - 1.26]
GENE	RGL2	ral guanine nucleotide dissociation stimulator-like 2	None	GSE13507	Bladder cancer		Overall Survival	CNUH	Kim	Human-6 v2	ILMN_1759159	165	0.157576	0.432771	-	-0.257873	0.664857	0.0693129	1.07 [0.78 - 1.47]
GENE	RGL2	ral guanine nucleotide dissociation stimulator-like 2	None	GSE13507	Bladder cancer	Transitional cell carcinoma	Disease Specific Survival	CNUH	Kim	Human-6 v2	ILMN_1759159	165	0.157576	0.0413381	0.43673	-0.811276	0.51962	-0.155453	0.86 [0.53 - 1.37]
GENE	RGL2	ral guanine nucleotide dissociation stimulator-like 2	None	GSE12417-GPL96	Blood cancer	AML	Overall Survival	AMLCG (1999-2003)	Metzeler	HG-U133A	209110_s_at	163	0.748466	0.00266139	0.0571762	0.62908	0.0360749	0.377343	1.46 [1.02 - 2.08]
GENE	RGL2	ral guanine nucleotide dissociation stimulator-like 2	None	GSE12417-GPL570	Blood cancer	AML	Overall Survival	AMLCG (2004)	Metzeler	HG-U133_Plus_2	209110_s_at	79	0.734177	0.0130131	0.196461	0.749153	0.0255095	0.551976	1.74 [1.07 - 2.82]
GENE	RGL2	ral guanine nucleotide dissociation stimulator-like 2	None	GSE5122	Blood cancer	AML	Overall Survival	San Diego	Raponi	HG-U133A	209110_s_at	58	0.827586	0.00755067	0.130402	0.973489	0.107602	0.484855	1.62 [0.90 - 2.93]
GENE	RGL2	ral guanine nucleotide dissociation stimulator-like 2	None	GSE8970	Blood cancer	AML	Overall Survival	San Diego	Raponi	HG-U133A	209110_s_at	34	0.352941	0.068755	-	-0.738603	0.312474	-0.495079	0.61 [0.23 - 1.59]
GENE	RGL2	ral guanine nucleotide dissociation stimulator-like 2	None	GSE4475	Blood cancer	B-cell lymphoma	Overall Survival	Berlin (2003-2005)	Hummel	HG-U133A	209110_s_at	158	0.575949	0.100448	-	0.377651	0.478048	0.288192	1.33 [0.60 - 2.96]
GENE	RGL2	ral guanine nucleotide dissociation stimulator-like 2	None	E-TABM-346	Blood cancer	DLBCL	Event Free Survival	GELA (1998-2000)	Jais	HG-U133A	209110_s_at	53	0.132075	0.180635	-	0.790264	0.764535	0.142517	1.15 [0.45 - 2.93]
GENE	RGL2	ral guanine nucleotide dissociation stimulator-like 2	None	E-TABM-346	Blood cancer	DLBCL	Overall Survival	GELA (1998-2000)	Jais	HG-U133A	209110_s_at	53	0.207547	0.109554	-	0.83758	0.468339	0.360121	1.43 [0.54 - 3.79]
GENE	RGL2	ral guanine nucleotide dissociation stimulator-like 2	None	GSE16131-GPL96	Blood cancer	Follicular lymphoma	Overall Survival	NCI (1974-2001)	Dave	HG-U133A	209110_s_at	180	0.55	0.120712	-	-0.328948	0.354981	-0.253317	0.78 [0.45 - 1.33]
GENE	RGL2	ral guanine nucleotide dissociation stimulator-like 2	None	GSE2658	Blood cancer	Multiple myeloma	Disease Specific Survival	Arkansas	Zhan	HG-U133_Plus_2	209110_s_at	559	0.193202	0.0618338	-	-0.406192	0.261378	-0.307689	0.74 [0.43 - 1.26]
GENE	RGL2	ral guanine nucleotide dissociation stimulator-like 2	None	GSE4271-GPL96	Brain cancer	Astrocytoma	Overall Survival	MDA	Phillips	HG-U133A	209110_s_at	77	0.818182	0.0444588	0.45722	0.645251	0.472602	0.395682	1.49 [0.50 - 4.37]
GENE	RGL2	ral guanine nucleotide dissociation stimulator-like 2	None	GSE7696	Brain cancer	Glioblastoma	Overall Survival	Lausanne	Murat	HG-U133_Plus_2	209110_s_at	70	0.814286	0.171101	-	0.446181	0.555274	0.267105	1.31 [0.54 - 3.17]
GENE	RGL2	ral guanine nucleotide dissociation stimulator-like 2	None	MGH-glioma	Brain cancer	Glioma	Overall Survival	CBTTB, MGH, BWH, CH	Nutt	HG-U95A	34090_at	50	0.6	0.0472659	0.47495	-0.719761	0.294078	-0.69917	0.50 [0.13 - 1.83]
GENE	RGL2	ral guanine nucleotide dissociation stimulator-like 2	None	MGH-glioma	Brain cancer	Glioma	Overall Survival	CBTTB, MGH, BWH, CH	Nutt	HG-U95A	40521_at	50	0.28	0.236458	-	-0.427168	0.778441	-0.105817	0.90 [0.43 - 1.88]
GENE	RGL2	ral guanine nucleotide dissociation stimulator-like 2	None	GSE4412-GPL96	Brain cancer	Glioma	Overall Survival	UCLA (1996-2003)	Freije	HG-U133A	209110_s_at	74	0.418919	0.0270415	0.330284	-0.631125	0.118618	-0.803375	0.45 [0.16 - 1.23]
GENE	RGL2	ral guanine nucleotide dissociation stimulator-like 2	None	GSE16581	Brain cancer	Meningioma	Overall Survival	UCLA	Lee	HG-U133_Plus_2	209110_s_at	67	0.134328	0.00101841	0.0258781	-1.9499	0.134511	-1.99663	0.14 [0.01 - 1.86]
GENE	RGL2	ral guanine nucleotide dissociation stimulator-like 2	None	GSE19615	Breast cancer		Distant Metastasis Free Survival	DF/HCC	Li	HG-U133_Plus_2	209110_s_at	115	0.391304	0.0412567	0.436184	-1.0795	0.927655	-0.0461751	0.95 [0.35 - 2.59]
GENE	RGL2	ral guanine nucleotide dissociation stimulator-like 2	None	GSE3143	Breast cancer		Overall Survival	Duke	Bild	HG-U95A	34090_at	158	0.860759	0.0859382	-	0.604006	0.54676	0.131552	1.14 [0.74 - 1.75]
GENE	RGL2	ral guanine nucleotide dissociation stimulator-like 2	None	GSE3143	Breast cancer		Overall Survival	Duke	Bild	HG-U95A	40521_at	158	0.196203	1.79527e-06	9.32357e-05	-1.34538	0.000999938	-1.02743	0.36 [0.19 - 0.66]
GENE	RGL2	ral guanine nucleotide dissociation stimulator-like 2	None	GSE7849	Breast cancer		Disease Free Survival	Duke (1990-2001)	Anders	HG-U95A	34090_at	76	0.592105	0.0339439	0.384522	-1.47521	0.48896	-0.260425	0.77 [0.37 - 1.61]
GENE	RGL2	ral guanine nucleotide dissociation stimulator-like 2	None	GSE7849	Breast cancer		Disease Free Survival	Duke (1990-2001)	Anders	HG-U95A	40521_at	76	0.855263	6.56737e-07	3.69073e-05	2.31029	0.0598184	1.10343	3.01 [0.96 - 9.51]
GENE	RGL2	ral guanine nucleotide dissociation stimulator-like 2	None	GSE12276	Breast cancer		Relapse Free Survival	EMC	Bos	HG-U133_Plus_2	209110_s_at	204	0.102941	0.000114834	0.0039556	-0.893672	0.00378234	-0.488277	0.61 [0.44 - 0.85]
GENE	RGL2	ral guanine nucleotide dissociation stimulator-like 2	None	GSE6532-GPL570	Breast cancer		Relapse Free Survival	GUYT	Loi	HG-U133_Plus_2	209110_s_at	87	0.482759	0.120688	-	-0.588137	0.411577	-0.376953	0.69 [0.28 - 1.69]
GENE	RGL2	ral guanine nucleotide dissociation stimulator-like 2	None	GSE6532-GPL570	Breast cancer		Distant Metastasis Free Survival	GUYT	Loi	HG-U133_Plus_2	209110_s_at	87	0.482759	0.120688	-	-0.588137	0.411577	-0.376953	0.69 [0.28 - 1.69]
GENE	RGL2	ral guanine nucleotide dissociation stimulator-like 2	None	GSE9195	Breast cancer		Relapse Free Survival	GUYT2	Loi	HG-U133_Plus_2	209110_s_at	77	0.116883	0.00513476	0.0966428	-1.53303	0.303523	-0.662683	0.52 [0.15 - 1.82]
GENE	RGL2	ral guanine nucleotide dissociation stimulator-like 2	None	GSE9195	Breast cancer		Distant Metastasis Free Survival	GUYT2	Loi	HG-U133_Plus_2	209110_s_at	77	0.116883	0.0340559	0.385354	-1.35832	0.323625	-0.696773	0.50 [0.12 - 1.99]
GENE	RGL2	ral guanine nucleotide dissociation stimulator-like 2	None	GSE12093	Breast cancer		Distant Metastasis Free Survival	IO, NCI, TUM, CCF (1992-2000)	Zhang	HG-U133A	209110_s_at	136	0.5	0.142976	-	-0.666029	0.51001	-0.493083	0.61 [0.14 - 2.65]
GENE	RGL2	ral guanine nucleotide dissociation stimulator-like 2	None	GSE11121	Breast cancer		Distant Metastasis Free Survival	Mainz (1988-1998)	Schmidt	HG-U133A	209110_s_at	200	0.385	0.0136275	0.203241	-0.720398	0.125179	-0.625675	0.53 [0.24 - 1.19]
GENE	RGL2	ral guanine nucleotide dissociation stimulator-like 2	None	GSE1378	Breast cancer		Relapse Free Survival	MGH (1987-2000)	Ma	Arcturus 22k	12142	60	0.266667	0.110799	-	-0.623921	0.567109	-0.284517	0.75 [0.28 - 1.99]
GENE	RGL2	ral guanine nucleotide dissociation stimulator-like 2	None	GSE1379	Breast cancer		Relapse Free Survival	MGH (1987-2000)	Ma	Arcturus 22k	12142	60	0.116667	0.0484691	0.482358	-0.883367	0.876796	-0.121129	0.89 [0.19 - 4.10]
GENE	RGL2	ral guanine nucleotide dissociation stimulator-like 2	None	GSE2034	Breast cancer		Distant Metastasis Free Survival	Rotterdam (1980-1995)	Wang	HG-U133A	209110_s_at	286	0.101399	0.13914	-	-0.436032	0.98638	-0.00458421	1.00 [0.59 - 1.68]
GENE	RGL2	ral guanine nucleotide dissociation stimulator-like 2	None	GSE1456-GPL96	Breast cancer		Relapse Free Survival	Stockholm (1994-1996)	Pawitan	HG-U133A	209110_s_at	159	0.45283	0.0523098	-	0.644412	0.494167	0.350871	1.42 [0.52 - 3.88]
GENE	RGL2	ral guanine nucleotide dissociation stimulator-like 2	None	GSE1456-GPL96	Breast cancer		Disease Specific Survival	Stockholm (1994-1996)	Pawitan	HG-U133A	209110_s_at	159	0.459119	0.0578567	-	0.744251	0.479367	0.429025	1.54 [0.47 - 5.04]
GENE	RGL2	ral guanine nucleotide dissociation stimulator-like 2	None	GSE1456-GPL96	Breast cancer		Overall Survival	Stockholm (1994-1996)	Pawitan	HG-U133A	209110_s_at	159	0.459119	0.0410623	0.434878	0.676869	0.372269	0.462093	1.59 [0.58 - 4.38]
GENE	RGL2	ral guanine nucleotide dissociation stimulator-like 2	None	GSE7378	Breast cancer		Disease Free Survival	UCSF	Zhou	U133AAofAv2	209110_s_at	54	0.314815	0.203075	-	1.2655	0.379195	0.451741	1.57 [0.57 - 4.30]
GENE	RGL2	ral guanine nucleotide dissociation stimulator-like 2	None	E-TABM-158	Breast cancer		Relapse Free Survival	UCSF, CPMC (1989-1997)	Chin	HG-U133A	209110_s_at	117	0.794872	0.00140059	0.0337593	1.05712	0.0565548	0.494769	1.64 [0.99 - 2.73]
GENE	RGL2	ral guanine nucleotide dissociation stimulator-like 2	None	E-TABM-158	Breast cancer		Disease Specific Survival	UCSF, CPMC (1989-1997)	Chin	HG-U133A	209110_s_at	117	0.811966	0.000311573	0.00943977	1.31307	0.0241435	0.716338	2.05 [1.10 - 3.82]
GENE	RGL2	ral guanine nucleotide dissociation stimulator-like 2	None	E-TABM-158	Breast cancer		Distant Metastasis Free Survival	UCSF, CPMC (1989-1997)	Chin	HG-U133A	209110_s_at	117	0.769231	4.48677e-05	0.00172171	1.48153	0.0109479	0.837456	2.31 [1.21 - 4.40]
GENE	RGL2	ral guanine nucleotide dissociation stimulator-like 2	None	E-TABM-158	Breast cancer		Overall Survival	UCSF, CPMC (1989-1997)	Chin	HG-U133A	209110_s_at	117	0.794872	0.00140059	0.0337593	1.05712	0.0565548	0.494769	1.64 [0.99 - 2.73]
GENE	RGL2	ral guanine nucleotide dissociation stimulator-like 2	None	GSE3494-GPL96	Breast cancer		Disease Specific Survival	Uppsala (1987-1989)	Miller	HG-U133A	209110_s_at	236	0.644068	0.0986387	-	-0.5063	0.850773	-0.0833802	0.92 [0.39 - 2.19]
GENE	RGL2	ral guanine nucleotide dissociation stimulator-like 2	None	GSE4922-GPL96	Breast cancer		Disease Free Survival	Uppsala (1987-1989)	Ivshina	HG-U133A	209110_s_at	249	0.116466	0.114536	-	0.655506	0.771948	0.0997072	1.10 [0.56 - 2.17]
GENE	RGL2	ral guanine nucleotide dissociation stimulator-like 2	None	GSE2990	Breast cancer		Distant Metastasis Free Survival	Uppsala, Oxford	Sotiriou	HG-U133A	209110_s_at	54	0.87037	0.0832046	-	-15.4166	0.367385	-0.218702	0.80 [0.50 - 1.29]
GENE	RGL2	ral guanine nucleotide dissociation stimulator-like 2	None	GSE2990	Breast cancer		Relapse Free Survival	Uppsala, Oxford	Sotiriou	HG-U133A	209110_s_at	62	0.887097	0.0454647	0.463647	-15.3797	0.361652	-0.18467	0.83 [0.56 - 1.24]
GENE	RGL2	ral guanine nucleotide dissociation stimulator-like 2	None	GSE2990	Breast cancer		Distant Metastasis Free Survival	Uppsala, Oxford	Sotiriou	HG-U133A	209110_s_at	125	0.216	0.0511108	-	1.33126	0.663765	0.194322	1.21 [0.51 - 2.92]
GENE	RGL2	ral guanine nucleotide dissociation stimulator-like 2	None	GSE2990	Breast cancer		Relapse Free Survival	Uppsala, Oxford	Sotiriou	HG-U133A	209110_s_at	125	0.688	0.135075	-	-0.480895	0.850838	-0.0621878	0.94 [0.49 - 1.80]
GENE	RGL2	ral guanine nucleotide dissociation stimulator-like 2	None	GSE7390	Breast cancer		Relapse Free Survival	Uppsala, Oxford, Stockholm, IGR, GUYT, CRH (1980-1998)	Desmedt	HG-U133A	209110_s_at	198	0.616162	0.0763672	-	0.37374	0.463245	0.167005	1.18 [0.76 - 1.85]
GENE	RGL2	ral guanine nucleotide dissociation stimulator-like 2	None	GSE7390	Breast cancer		Distant Metastasis Free Survival	Uppsala, Oxford, Stockholm, IGR, GUYT, CRH (1980-1998)	Desmedt	HG-U133A	209110_s_at	198	0.59596	0.110339	-	0.404586	0.375538	0.245157	1.28 [0.74 - 2.20]
GENE	RGL2	ral guanine nucleotide dissociation stimulator-like 2	None	GSE7390	Breast cancer		Overall Survival	Uppsala, Oxford, Stockholm, IGR, GUYT, CRH (1980-1998)	Desmedt	HG-U133A	209110_s_at	198	0.59596	0.116527	-	0.417445	0.558225	0.172717	1.19 [0.67 - 2.12]
GENE	RGL2	ral guanine nucleotide dissociation stimulator-like 2	None	GSE12945	Colorectal cancer		Disease Free Survival	Berlin	Staub	HG-U133A	209110_s_at	51	0.156863	0.133403	-	-1.2812	0.968293	-0.0411966	0.96 [0.13 - 7.32]
GENE	RGL2	ral guanine nucleotide dissociation stimulator-like 2	None	GSE12945	Colorectal cancer		Overall Survival	Berlin	Staub	HG-U133A	209110_s_at	62	0.177419	0.300906	-	-0.677459	0.643045	-0.328264	0.72 [0.18 - 2.89]
GENE	RGL2	ral guanine nucleotide dissociation stimulator-like 2	None	GSE17536	Colorectal cancer		Overall Survival	MCC	Smith	HG-U133_Plus_2	209110_s_at	177	0.632768	0.0337964	0.383422	0.49366	0.286461	0.317471	1.37 [0.77 - 2.46]
GENE	RGL2	ral guanine nucleotide dissociation stimulator-like 2	None	GSE17536	Colorectal cancer		Disease Free Survival	MCC	Smith	HG-U133_Plus_2	209110_s_at	145	0.724138	0.000259643	0.00806273	1.15915	0.0295663	0.913101	2.49 [1.09 - 5.67]
GENE	RGL2	ral guanine nucleotide dissociation stimulator-like 2	None	GSE17536	Colorectal cancer		Disease Specific Survival	MCC	Smith	HG-U133_Plus_2	209110_s_at	177	0.638418	0.0159255	0.227678	0.641863	0.336228	0.329965	1.39 [0.71 - 2.73]
GENE	RGL2	ral guanine nucleotide dissociation stimulator-like 2	None	GSE14333	Colorectal cancer		Disease Free Survival	Melbourne	Jorissen	HG-U133_Plus_2	209110_s_at	226	0.261062	0.00253932	0.0550387	1.44657	0.0507586	0.643473	1.90 [1.00 - 3.63]
GENE	RGL2	ral guanine nucleotide dissociation stimulator-like 2	None	GSE17537	Colorectal cancer		Disease Free Survival	VMC	Smith	HG-U133_Plus_2	209110_s_at	55	0.8	0.00694349	0.122252	1.27291	0.0239769	1.21606	3.37 [1.17 - 9.70]
GENE	RGL2	ral guanine nucleotide dissociation stimulator-like 2	None	GSE17537	Colorectal cancer		Disease Specific Survival	VMC	Smith	HG-U133_Plus_2	209110_s_at	49	0.530612	0.0465976	0.470787	1.15922	0.150021	1.04735	2.85 [0.68 - 11.86]
GENE	RGL2	ral guanine nucleotide dissociation stimulator-like 2	None	GSE17537	Colorectal cancer		Overall Survival	VMC	Smith	HG-U133_Plus_2	209110_s_at	55	0.2	0.152936	-	1.02116	0.36542	0.474801	1.61 [0.57 - 4.50]
GENE	RGL2	ral guanine nucleotide dissociation stimulator-like 2	None	GSE11595	Esophagus cancer	Adenocarcinoma	Overall Survival	Sutton	Giddings	CRUKDMF_22K_v1.0.0	809663	34	0.882353	0.0574336	-	1.03428	0.146113	0.627313	1.87 [0.80 - 4.36]
GENE	RGL2	ral guanine nucleotide dissociation stimulator-like 2	None	GSE22138	Eye cancer	Uveal melanoma	Distant Metastasis Free Survival	BRCIC	Laurent	HG-U133_Plus_2	209110_s_at	63	0.857143	0.039146	0.421815	-1.39505	0.15712	-0.456963	0.63 [0.34 - 1.19]
GENE	RGL2	ral guanine nucleotide dissociation stimulator-like 2	None	GSE2837	Head and neck cancer	Squamous cell carcinoma	Relapse Free Survival	VUMC, VAMC, UTMDACC (1992-2005)	Chung	U133_X3P	g4886476_3p_a_at	28	0.142857	0.110957	-	-1.00616	0.967559	-0.00885721	0.99 [0.65 - 1.52]
GENE	RGL2	ral guanine nucleotide dissociation stimulator-like 2	None	jacob-00182-CANDF	Lung cancer	Adenocarcinoma	Overall Survival	CAN/DF	Shedden	HG-U133A	209110_s_at	82	0.768293	0.0282858	0.340511	0.799772	0.358566	0.470166	1.60 [0.59 - 4.37]
GENE	RGL2	ral guanine nucleotide dissociation stimulator-like 2	None	HARVARD-LC	Lung cancer	Adenocarcinoma	Overall Survival	Harvard	Beer	HG-U95A	40521_at	84	0.333333	0.000358395	0.0106505	-1.00758	0.0783216	-0.477682	0.62 [0.36 - 1.06]
GENE	RGL2	ral guanine nucleotide dissociation stimulator-like 2	None	jacob-00182-HLM	Lung cancer	Adenocarcinoma	Overall Survival	HLM	Shedden	HG-U133A	209110_s_at	79	0.734177	0.317726	-	-0.304971	0.735897	-0.130895	0.88 [0.41 - 1.88]
GENE	RGL2	ral guanine nucleotide dissociation stimulator-like 2	None	MICHIGAN-LC	Lung cancer	Adenocarcinoma	Overall Survival	Michigan (1994-2000)	Beer	HuGeneFL	U68142_at	86	0.604651	0.118709	-	-0.721225	0.840875	-0.0977086	0.91 [0.35 - 2.35]
GENE	RGL2	ral guanine nucleotide dissociation stimulator-like 2	None	jacob-00182-MSK	Lung cancer	Adenocarcinoma	Overall Survival	MSK	Shedden	HG-U133A	209110_s_at	104	0.355769	0.00359398	0.0728278	-0.921268	0.00883464	-1.25687	0.28 [0.11 - 0.73]
GENE	RGL2	ral guanine nucleotide dissociation stimulator-like 2	None	GSE13213	Lung cancer	Adenocarcinoma	Overall Survival	Nagoya (1995-1999, 2002-2004)	Tomida	G4112F	A_23_P93383	117	0.196581	0.0845572	-	-0.553008	0.637151	-0.108751	0.90 [0.57 - 1.41]
GENE	RGL2	ral guanine nucleotide dissociation stimulator-like 2	None	GSE31210	Lung cancer	Adenocarcinoma	Overall Survival	NCCRI	Okayama	HG-U133_Plus_2	209110_s_at	204	0.446078	0.0227247	0.29304	-0.83893	0.124975	-0.955129	0.38 [0.11 - 1.30]
GENE	RGL2	ral guanine nucleotide dissociation stimulator-like 2	None	GSE31210	Lung cancer	Adenocarcinoma	Relapse Free Survival	NCCRI	Okayama	HG-U133_Plus_2	209110_s_at	204	0.455882	0.000230492	0.00727143	-1.02094	0.00928635	-1.19698	0.30 [0.12 - 0.74]
GENE	RGL2	ral guanine nucleotide dissociation stimulator-like 2	None	jacob-00182-UM	Lung cancer	Adenocarcinoma	Overall Survival	UM	Shedden	HG-U133A	209110_s_at	178	0.898876	0.117639	-	-0.604388	0.344122	-0.254719	0.78 [0.46 - 1.31]
GENE	RGL2	ral guanine nucleotide dissociation stimulator-like 2	None	GSE11117	Lung cancer	NSCLC	Overall Survival	Basel (2002-2005)	Baty	Novachip human 34.5k	H200007911	41	0.243902	0.314781	-	0.548609	0.809273	0.0808354	1.08 [0.56 - 2.09]
GENE	RGL2	ral guanine nucleotide dissociation stimulator-like 2	None	GSE3141	Lung cancer	NSCLC	Overall Survival	Duke	Bild	HG-U133_Plus_2	209110_s_at	111	0.306306	0.303898	-	0.315854	0.57113	0.226422	1.25 [0.57 - 2.75]
GENE	RGL2	ral guanine nucleotide dissociation stimulator-like 2	None	GSE14814	Lung cancer	NSCLC	Overall Survival	JRB.10	Zhu	HG-U133A	209110_s_at	90	0.788889	0.000276222	0.00850664	1.1664	0.261594	0.486521	1.63 [0.70 - 3.80]
GENE	RGL2	ral guanine nucleotide dissociation stimulator-like 2	None	GSE14814	Lung cancer	NSCLC	Disease Specific Survival	JRB.10	Zhu	HG-U133A	209110_s_at	90	0.788889	0.0259242	0.320915	0.870915	0.723085	0.178934	1.20 [0.44 - 3.22]
GENE	RGL2	ral guanine nucleotide dissociation stimulator-like 2	None	GSE4716-GPL3696	Lung cancer	NSCLC	Overall Survival	Nagoya (1995-1996)	Tomida	GF201	4677	50	0.76	0.0462257	0.468455	0.951676	0.879568	0.0807217	1.08 [0.38 - 3.08]
GENE	RGL2	ral guanine nucleotide dissociation stimulator-like 2	None	GSE8894	Lung cancer	NSCLC	Relapse Free Survival	Seoul (1995-2005)	Lee	HG-U133_Plus_2	209110_s_at	138	0.231884	0.0254493	0.316878	0.748388	0.69208	0.0564296	1.06 [0.80 - 1.40]
GENE	RGL2	ral guanine nucleotide dissociation stimulator-like 2	None	GSE4573	Lung cancer	Squamous cell carcinoma	Overall Survival	Michigan (1991-2002)	Raponi	HG-U133A	209110_s_at	129	0.713178	0.0385585	0.41774	0.537626	0.316323	0.41599	1.52 [0.67 - 3.42]
GENE	RGL2	ral guanine nucleotide dissociation stimulator-like 2	None	GSE17710	Lung cancer	Squamous cell carcinoma	Relapse Free Survival	UNC	Wilkerson	Agilent-UNC-custom-4X44K	28502	56	0.821429	0.353588	-	0.374291	0.955632	0.0143759	1.01 [0.61 - 1.68]
GENE	RGL2	ral guanine nucleotide dissociation stimulator-like 2	None	GSE17710	Lung cancer	Squamous cell carcinoma	Overall Survival	UNC	Wilkerson	Agilent-UNC-custom-4X44K	36267	56	0.785714	0.0956899	-	-0.764649	0.352477	-0.283515	0.75 [0.41 - 1.37]
GENE	RGL2	ral guanine nucleotide dissociation stimulator-like 2	None	GSE17710	Lung cancer	Squamous cell carcinoma	Overall Survival	UNC	Wilkerson	Agilent-UNC-custom-4X44K	28502	56	0.571429	0.186358	-	-0.496491	0.513231	-0.173911	0.84 [0.50 - 1.42]
GENE	RGL2	ral guanine nucleotide dissociation stimulator-like 2	None	GSE17710	Lung cancer	Squamous cell carcinoma	Relapse Free Survival	UNC	Wilkerson	Agilent-UNC-custom-4X44K	36267	56	0.285714	0.202377	-	-0.451174	0.818254	-0.0708927	0.93 [0.51 - 1.71]
GENE	RGL2	ral guanine nucleotide dissociation stimulator-like 2	None	GSE9891	Ovarian cancer		Overall Survival	AOCS, RBH, WH, NKI-AVL (1992-2006)	Tothill	HG-U133_Plus_2	209110_s_at	278	0.615108	0.296613	-	0.201529	0.882011	0.0261972	1.03 [0.73 - 1.45]
GENE	RGL2	ral guanine nucleotide dissociation stimulator-like 2	None	DUKE-OC	Ovarian cancer		Overall Survival	Duke	Bild	HG-U133A	209110_s_at	133	0.330827	0.234011	-	-0.292327	0.792088	0.0336239	1.03 [0.81 - 1.33]
GENE	RGL2	ral guanine nucleotide dissociation stimulator-like 2	None	GSE26712	Ovarian cancer		Overall Survival	MSKCC (1990-2003)	Bonome	HG-U133_Plus_2	209110_s_at	185	0.891892	0.0154191	0.222411	-0.750684	0.143018	-0.226985	0.80 [0.59 - 1.08]
GENE	RGL2	ral guanine nucleotide dissociation stimulator-like 2	None	GSE26712	Ovarian cancer		Disease Free Survival	MSKCC (1990-2003)	Bonome	HG-U133_Plus_2	209110_s_at	185	0.886486	0.0295741	0.350881	-0.557023	0.247564	-0.161239	0.85 [0.65 - 1.12]
GENE	RGL2	ral guanine nucleotide dissociation stimulator-like 2	None	GSE17260	Ovarian cancer		Overall Survival	Niigata (1997-2008)	Yoshihara	G4112A	A_23_P93383	110	0.381818	0.00514136	0.0967403	-0.838509	0.12463	-0.457646	0.63 [0.35 - 1.13]
GENE	RGL2	ral guanine nucleotide dissociation stimulator-like 2	None	GSE17260	Ovarian cancer		Progression Free Survival	Niigata (1997-2008)	Yoshihara	G4112A	A_23_P93383	110	0.872727	0.128731	-	0.475149	0.56705	0.125445	1.13 [0.74 - 1.74]
GENE	RGL2	ral guanine nucleotide dissociation stimulator-like 2	None	GSE14764	Ovarian cancer		Overall Survival	TOC	Denkert	HG-U133A	209110_s_at	80	0.4	0.186223	-	0.639	0.812885	0.103562	1.11 [0.47 - 2.61]
GENE	RGL2	ral guanine nucleotide dissociation stimulator-like 2	None	GSE16560	Prostate cancer		Overall Survival	Sweden (1977-1999)	Sboner	6K DASL	DAP4_0122	281	0.533808	0.10341	-	0.228767	0.187689	0.210282	1.23 [0.90 - 1.69]
GENE	RGL2	ral guanine nucleotide dissociation stimulator-like 2	None	GSE19234	Skin cancer	Melanoma	Overall Survival	NYU	Bogunovic	HG-U133_Plus_2	209110_s_at	38	0.710526	0.0883114	-	-1.20369	0.842923	0.0947102	1.10 [0.43 - 2.81]
GENE	RGL2	ral guanine nucleotide dissociation stimulator-like 2	None	GSE30929	Soft tissue cancer	Liposarcoma	Distant Recurrence Free Survival	MSKCC (1993-2008)	Gobble	HG-U133A	209110_s_at	140	0.871429	0.139117	-	0.600432	0.549021	-0.246326	0.78 [0.35 - 1.75]

## Sheet: PPIL1
TYPE	ID_NAME	ID_DESCRIPTION	DATA_POSTPROCESSING	DATASET	CANCER TYPE	SUBTYPE	ENDPOINT	COHORT	CONTRIBUTOR	ARRAY TYPE	PROBE ID	N	CUTPOINT	MINIMUM P-VALUE	CORRECTED P-VALUE	ln(HR-high / HR-low)	COX P-VALUE	ln(HR)	HR [95% CI-low CI-upp]
GENE	PPIL1	peptidylprolyl isomerase (cyclophilin)-like 1	None	GSE13507	Bladder cancer		Overall Survival	CNUH	Kim	Human-6 v2	ILMN_1768782	165	0.187879	0.154809	-	-0.396	0.749223	-0.0511782	0.95 [0.69 - 1.30]
GENE	PPIL1	peptidylprolyl isomerase (cyclophilin)-like 1	None	GSE13507	Bladder cancer	Transitional cell carcinoma	Disease Specific Survival	CNUH	Kim	Human-6 v2	ILMN_1768782	165	0.30303	0.174009	-	-0.48575	0.803293	-0.0591478	0.94 [0.59 - 1.50]
GENE	PPIL1	peptidylprolyl isomerase (cyclophilin)-like 1	None	GSE12417-GPL97	Blood cancer	AML	Overall Survival	AMLCG (1999-2003)	Metzeler	HG-U133B	222500_at	163	0.607362	0.22026	-	-0.250893	0.817111	0.0367108	1.04 [0.76 - 1.42]
GENE	PPIL1	peptidylprolyl isomerase (cyclophilin)-like 1	None	GSE12417-GPL570	Blood cancer	AML	Overall Survival	AMLCG (2004)	Metzeler	HG-U133_Plus_2	222500_at	79	0.253165	0.106112	-	0.590347	0.740304	0.0616714	1.06 [0.74 - 1.53]
GENE	PPIL1	peptidylprolyl isomerase (cyclophilin)-like 1	None	GSE16131-GPL97	Blood cancer	Follicular lymphoma	Overall Survival	NCI (1974-2001)	Dave	HG-U133B	222500_at	180	0.45	0.00157619	0.03723	0.687368	0.0873764	0.356848	1.43 [0.95 - 2.15]
GENE	PPIL1	peptidylprolyl isomerase (cyclophilin)-like 1	None	GSE2658	Blood cancer	Multiple myeloma	Disease Specific Survival	Arkansas	Zhan	HG-U133_Plus_2	222500_at	559	0.234347	0.101271	-	0.415615	0.896374	-0.0233234	0.98 [0.69 - 1.39]
GENE	PPIL1	peptidylprolyl isomerase (cyclophilin)-like 1	None	GSE4271-GPL97	Brain cancer	Astrocytoma	Overall Survival	MDA	Phillips	HG-U133B	222500_at	77	0.584416	0.0452973	0.462583	0.534308	0.592776	0.143139	1.15 [0.68 - 1.95]
GENE	PPIL1	peptidylprolyl isomerase (cyclophilin)-like 1	None	GSE7696	Brain cancer	Glioblastoma	Overall Survival	Lausanne	Murat	HG-U133_Plus_2	222500_at	70	0.485714	0.00684079	0.120853	-0.730268	0.028863	-0.592601	0.55 [0.32 - 0.94]
GENE	PPIL1	peptidylprolyl isomerase (cyclophilin)-like 1	None	GSE4412-GPL97	Brain cancer	Glioma	Overall Survival	UCLA (1996-2003)	Freije	HG-U133B	222500_at	74	0.162162	0.0921772	-	-0.617015	0.0983133	-0.426393	0.65 [0.39 - 1.08]
GENE	PPIL1	peptidylprolyl isomerase (cyclophilin)-like 1	None	GSE16581	Brain cancer	Meningioma	Overall Survival	UCLA	Lee	HG-U133_Plus_2	222500_at	67	0.164179	0.394818	-	-0.605733	0.924368	0.0822227	1.09 [0.20 - 5.93]
GENE	PPIL1	peptidylprolyl isomerase (cyclophilin)-like 1	None	GSE19615	Breast cancer		Distant Metastasis Free Survival	DF/HCC	Li	HG-U133_Plus_2	222500_at	115	0.895652	0.108966	-	1.00586	0.427489	0.450542	1.57 [0.52 - 4.78]
GENE	PPIL1	peptidylprolyl isomerase (cyclophilin)-like 1	None	GSE12276	Breast cancer		Relapse Free Survival	EMC	Bos	HG-U133_Plus_2	222500_at	204	0.5	0.0570385	-	0.264448	0.383925	0.166388	1.18 [0.81 - 1.72]
GENE	PPIL1	peptidylprolyl isomerase (cyclophilin)-like 1	None	GSE6532-GPL570	Breast cancer		Relapse Free Survival	GUYT	Loi	HG-U133_Plus_2	222500_at	87	0.643678	0.000354602	0.0105534	1.29632	0.0115225	0.781525	2.18 [1.19 - 4.01]
GENE	PPIL1	peptidylprolyl isomerase (cyclophilin)-like 1	None	GSE6532-GPL570	Breast cancer		Distant Metastasis Free Survival	GUYT	Loi	HG-U133_Plus_2	222500_at	87	0.643678	0.000354602	0.0105534	1.29632	0.0115225	0.781525	2.18 [1.19 - 4.01]
GENE	PPIL1	peptidylprolyl isomerase (cyclophilin)-like 1	None	GSE9195	Breast cancer		Relapse Free Survival	GUYT2	Loi	HG-U133_Plus_2	222500_at	77	0.493506	0.135679	-	-0.869316	0.786084	-0.146986	0.86 [0.30 - 2.50]
GENE	PPIL1	peptidylprolyl isomerase (cyclophilin)-like 1	None	GSE9195	Breast cancer		Distant Metastasis Free Survival	GUYT2	Loi	HG-U133_Plus_2	222500_at	77	0.324675	0.119386	-	1.4977	0.634593	0.293875	1.34 [0.40 - 4.51]
GENE	PPIL1	peptidylprolyl isomerase (cyclophilin)-like 1	None	GSE1378	Breast cancer		Relapse Free Survival	MGH (1987-2000)	Ma	Arcturus 22k	12319	60	0.566667	0.162826	-	0.526136	0.433833	0.309685	1.36 [0.63 - 2.96]
GENE	PPIL1	peptidylprolyl isomerase (cyclophilin)-like 1	None	GSE1379	Breast cancer		Relapse Free Survival	MGH (1987-2000)	Ma	Arcturus 22k	12319	60	0.883333	0.320766	-	0.537228	0.737168	0.128676	1.14 [0.54 - 2.41]
GENE	PPIL1	peptidylprolyl isomerase (cyclophilin)-like 1	None	GSE9893	Breast cancer		Overall Survival	Montpellier, Bordeaux, Turin (1989-2001)	Chanrion	MLRG Human 21K V12.0	21612	155	0.225806	0.0214835	0.281774	1.03934	0.375692	0.195832	1.22 [0.79 - 1.88]
GENE	PPIL1	peptidylprolyl isomerase (cyclophilin)-like 1	None	GSE1456-GPL97	Breast cancer		Disease Specific Survival	Stockholm (1994-1996)	Pawitan	HG-U133B	222500_at	159	0.641509	0.000806818	0.0212739	1.2088	0.00590267	0.898608	2.46 [1.30 - 4.66]
GENE	PPIL1	peptidylprolyl isomerase (cyclophilin)-like 1	None	GSE1456-GPL97	Breast cancer		Overall Survival	Stockholm (1994-1996)	Pawitan	HG-U133B	222500_at	159	0.628931	0.00175168	0.0406191	0.964578	0.00642806	0.734092	2.08 [1.23 - 3.53]
GENE	PPIL1	peptidylprolyl isomerase (cyclophilin)-like 1	None	GSE1456-GPL97	Breast cancer		Relapse Free Survival	Stockholm (1994-1996)	Pawitan	HG-U133B	222500_at	159	0.641509	9.2271e-05	0.00326258	1.19418	0.0429785	0.513583	1.67 [1.02 - 2.75]
GENE	PPIL1	peptidylprolyl isomerase (cyclophilin)-like 1	None	GSE3494-GPL97	Breast cancer		Disease Specific Survival	Uppsala (1987-1989)	Miller	HG-U133B	222500_at	236	0.521186	0.00752298	0.130035	0.734228	0.014181	0.651629	1.92 [1.14 - 3.23]
GENE	PPIL1	peptidylprolyl isomerase (cyclophilin)-like 1	None	GSE4922-GPL97	Breast cancer		Disease Free Survival	Uppsala (1987-1989)	Ivshina	HG-U133B	222500_at	249	0.871486	0.0266535	0.327051	0.605969	0.150807	0.290931	1.34 [0.90 - 1.99]
GENE	PPIL1	peptidylprolyl isomerase (cyclophilin)-like 1	None	GSE17536	Colorectal cancer		Overall Survival	MCC	Smith	HG-U133_Plus_2	222500_at	177	0.158192	0.133069	-	0.558694	0.79817	0.0782017	1.08 [0.59 - 1.97]
GENE	PPIL1	peptidylprolyl isomerase (cyclophilin)-like 1	None	GSE17536	Colorectal cancer		Disease Specific Survival	MCC	Smith	HG-U133_Plus_2	222500_at	177	0.350282	0.180687	-	0.395114	0.5616	-0.201891	0.82 [0.41 - 1.62]
GENE	PPIL1	peptidylprolyl isomerase (cyclophilin)-like 1	None	GSE17536	Colorectal cancer		Disease Free Survival	MCC	Smith	HG-U133_Plus_2	222500_at	145	0.57931	0.0689281	-	-0.665054	0.347353	-0.422815	0.66 [0.27 - 1.58]
GENE	PPIL1	peptidylprolyl isomerase (cyclophilin)-like 1	None	GSE14333	Colorectal cancer		Disease Free Survival	Melbourne	Jorissen	HG-U133_Plus_2	222500_at	226	0.438053	0.0139924	0.207216	-0.696025	0.0537144	-0.60722	0.54 [0.29 - 1.01]
GENE	PPIL1	peptidylprolyl isomerase (cyclophilin)-like 1	None	GSE17537	Colorectal cancer		Overall Survival	VMC	Smith	HG-U133_Plus_2	222500_at	55	0.890909	0.0264553	0.325391	1.09437	0.510931	0.311348	1.37 [0.54 - 3.45]
GENE	PPIL1	peptidylprolyl isomerase (cyclophilin)-like 1	None	GSE17537	Colorectal cancer		Disease Free Survival	VMC	Smith	HG-U133_Plus_2	222500_at	55	0.890909	0.196683	-	0.731821	0.54829	0.296605	1.35 [0.51 - 3.54]
GENE	PPIL1	peptidylprolyl isomerase (cyclophilin)-like 1	None	GSE17537	Colorectal cancer		Disease Specific Survival	VMC	Smith	HG-U133_Plus_2	222500_at	49	0.897959	0.037899	0.413126	1.20148	0.206456	0.946189	2.58 [0.59 - 11.18]
GENE	PPIL1	peptidylprolyl isomerase (cyclophilin)-like 1	None	GSE11595	Esophagus cancer	Adenocarcinoma	Overall Survival	Sutton	Giddings	CRUKDMF_22K_v1.0.0	292956	34	0.705882	0.0374109	0.409684	0.928664	0.433677	1.03401	2.81 [0.21 - 37.44]
GENE	PPIL1	peptidylprolyl isomerase (cyclophilin)-like 1	None	GSE22138	Eye cancer	Uveal melanoma	Distant Metastasis Free Survival	BRCIC	Laurent	HG-U133_Plus_2	222500_at	63	0.603175	0.0701609	-	-0.650286	0.910585	-0.0163847	0.98 [0.74 - 1.31]
GENE	PPIL1	peptidylprolyl isomerase (cyclophilin)-like 1	None	GSE2837	Head and neck cancer	Squamous cell carcinoma	Relapse Free Survival	VUMC, VAMC, UTMDACC (1992-2005)	Chung	U133_X3P	g12804374_3p_at	28	0.392857	0.0723138	-	-0.948138	0.968366	0.0129209	1.01 [0.53 - 1.92]
GENE	PPIL1	peptidylprolyl isomerase (cyclophilin)-like 1	None	GSE13213	Lung cancer	Adenocarcinoma	Overall Survival	Nagoya (1995-1999, 2002-2004)	Tomida	G4112F	A_23_P133995	117	0.632479	5.95529e-06	0.000279092	1.24008	1.56815e-05	0.937357	2.55 [1.67 - 3.91]
GENE	PPIL1	peptidylprolyl isomerase (cyclophilin)-like 1	None	GSE31210	Lung cancer	Adenocarcinoma	Relapse Free Survival	NCCRI	Okayama	HG-U133_Plus_2	222500_at	204	0.593137	0.00102764	0.0260746	0.881887	0.00125759	1.03149	2.81 [1.50 - 5.25]
GENE	PPIL1	peptidylprolyl isomerase (cyclophilin)-like 1	None	GSE31210	Lung cancer	Adenocarcinoma	Overall Survival	NCCRI	Okayama	HG-U133_Plus_2	222500_at	204	0.289216	0.0144214	0.211841	1.37793	0.0100473	1.12749	3.09 [1.31 - 7.29]
GENE	PPIL1	peptidylprolyl isomerase (cyclophilin)-like 1	None	GSE3141	Lung cancer	NSCLC	Overall Survival	Duke	Bild	HG-U133_Plus_2	222500_at	111	0.27027	0.00594103	0.108326	0.927113	0.308029	0.160193	1.17 [0.86 - 1.60]
GENE	PPIL1	peptidylprolyl isomerase (cyclophilin)-like 1	None	GSE8894	Lung cancer	NSCLC	Relapse Free Survival	Seoul (1995-2005)	Lee	HG-U133_Plus_2	222500_at	138	0.775362	0.0173381	0.242049	0.617242	0.0428496	0.313772	1.37 [1.01 - 1.85]
GENE	PPIL1	peptidylprolyl isomerase (cyclophilin)-like 1	None	GSE17710	Lung cancer	Squamous cell carcinoma	Relapse Free Survival	UNC	Wilkerson	Agilent-UNC-custom-4X44K	35097	56	0.196429	0.0422907	0.443075	1.17016	0.214234	0.412206	1.51 [0.79 - 2.89]
GENE	PPIL1	peptidylprolyl isomerase (cyclophilin)-like 1	None	GSE17710	Lung cancer	Squamous cell carcinoma	Relapse Free Survival	UNC	Wilkerson	Agilent-UNC-custom-4X44K	18109	56	0.625	0.117965	-	0.555252	0.371803	0.315136	1.37 [0.69 - 2.74]
GENE	PPIL1	peptidylprolyl isomerase (cyclophilin)-like 1	None	GSE17710	Lung cancer	Squamous cell carcinoma	Overall Survival	UNC	Wilkerson	Agilent-UNC-custom-4X44K	35097	56	0.285714	0.0462096	0.468353	0.844558	0.379571	0.288539	1.33 [0.70 - 2.54]
GENE	PPIL1	peptidylprolyl isomerase (cyclophilin)-like 1	None	GSE17710	Lung cancer	Squamous cell carcinoma	Overall Survival	UNC	Wilkerson	Agilent-UNC-custom-4X44K	18109	56	0.392857	0.137069	-	0.546059	0.61788	0.171973	1.19 [0.60 - 2.33]
GENE	PPIL1	peptidylprolyl isomerase (cyclophilin)-like 1	None	GSE9891	Ovarian cancer		Overall Survival	AOCS, RBH, WH, NKI-AVL (1992-2006)	Tothill	HG-U133_Plus_2	222500_at	278	0.809353	0.0318477	0.368668	-0.57864	0.333385	-0.157878	0.85 [0.62 - 1.18]
GENE	PPIL1	peptidylprolyl isomerase (cyclophilin)-like 1	None	GSE8841	Ovarian cancer		Overall Survival	Milan (1992-2003)	Marchini	G4100A	11564	81	0.481481	0.0812925	-	-0.982789	0.280311	-0.727191	0.48 [0.13 - 1.81]
GENE	PPIL1	peptidylprolyl isomerase (cyclophilin)-like 1	None	GSE17260	Ovarian cancer		Progression Free Survival	Niigata (1997-2008)	Yoshihara	G4112A	A_23_P133995	110	0.118182	0.0441045	0.454936	-0.658831	0.488953	-0.139722	0.87 [0.59 - 1.29]
GENE	PPIL1	peptidylprolyl isomerase (cyclophilin)-like 1	None	GSE17260	Ovarian cancer		Overall Survival	Niigata (1997-2008)	Yoshihara	G4112A	A_23_P133995	110	0.118182	0.0831366	-	-0.662158	0.872184	-0.0414844	0.96 [0.58 - 1.59]
GENE	PPIL1	peptidylprolyl isomerase (cyclophilin)-like 1	None	GSE19234	Skin cancer	Melanoma	Overall Survival	NYU	Bogunovic	HG-U133_Plus_2	222500_at	38	0.263158	0.00172961	0.0401971	2.64996	0.00895999	1.31035	3.71 [1.39 - 9.90]
